# Supplementary material for: Genomic and phylogenetic analysis of hypervirulent Klebsiella pneumoniae ST23 in Ireland
Source: Microb Genom. 2025 Mar 19;11(3):001373. doi: 10.1099/mgen.0.001373 (PMC12452180; doi:10.1099/mgen.0.001373)
Supplement: Uncited Supplementary Material 1. [file mgen-11-01373-s002.xlsx]

## Sheet: Table S1
Table S1: Location, sampling source , carbapenemase gene and cluster designation of the Irish isolates.
Isolate	Hospital*	Year	Source	Species	ST	Carbapenemase gene	Cluster
KP1901829	SouthE1	2019	Rectal	Klebsiella pneumoniae	23	OXA-48	1
KP1901990	SouthE1	2019	Rectal	Klebsiella pneumoniae	23	OXA-48	1
KP1902115	SouthE1	2019	Rectal	Klebsiella pneumoniae	23	OXA-48	1
KP1903118	SouthE1	2019	Blood	Klebsiella pneumoniae	23	OXA-48	1
KP1903216	SouthE1	2019	Rectal	Klebsiella pneumoniae	23	OXA-48	1
KP1903223	SouthE1	2019	Rectal	Klebsiella pneumoniae	23	OXA-48	1
KP1903357	SouthE1	2019	Faeces	Klebsiella pneumoniae	23	OXA-48	None
KP190393	SouthE1	2019	Urine	Klebsiella pneumoniae	23	OXA-48	1
KP1903992	South4	2019	Rectal	Klebsiella pneumoniae	23	OXA-48	1
KP1904279	SouthE1	2019	Rectal	Klebsiella pneumoniae	23	OXA-48	1
KP1904582	SouthE4	2019	Rectal	Klebsiella pneumoniae	23	OXA-48	1
KP1905048	SouthE4	2019	Rectal	Klebsiella pneumoniae	23	OXA-48	1
KP1905546	SouthE2	2019	Swab- Foot	Klebsiella pneumoniae	23	OXA-48	1
KP190571	SouthE4	2019	Rectal	Klebsiella pneumoniae	23	OXA-48	1
KP190612	SouthE1	2019	Rectal	Klebsiella pneumoniae	23	OXA-48	1
KP1907090	SouthE1	2019	Urine	Klebsiella pneumoniae	23	OXA-48	1
KP1907345	SouthE1	2019	Faeces	Klebsiella pneumoniae	23	OXA-48	1
KP1908337	SouthE1	2019	Rectal	Klebsiella pneumoniae	23	OXA-48	1
KP190882	SouthE1	2019	Rectal	Klebsiella pneumoniae	23	OXA-48	1
KP1909249	SouthE1	2019	Rectal	Klebsiella pneumoniae	23	OXA-48	1
KP2001395	SouthE2	2020	Swab-PEG site	Klebsiella pneumoniae	23	OXA-48	1
KP2001745	SouthE2	2020	Urine	Klebsiella pneumoniae	23	OXA-48	1
KP2002038	SouthE1	2020	Blood	Klebsiella pneumoniae	23	Neg	1
KP200213	SouthE1	2020	Blood	Klebsiella pneumoniae	23	OXA-48	1
KP2002643	SouthE1	2020	Aspirate liver abscess	Klebsiella pneumoniae	23	Neg	1
KP2002789	South2	2020	Rectal	Klebsiella pneumoniae	23	OXA-48	1
KP2003267	East2	2020	Rectal	Klebsiella pneumoniae	23	OXA-48	2
KP2003599	East2	2020	Rectal	Klebsiella pneumoniae	23	OXA-48	2
KP2005501	East2	2020	Urine	Klebsiella pneumoniae	23	OXA-48	2
KP2005568	West1	2020	Aspirate liver abscess	Klebsiella pneumoniae	23	Neg	None
KP2006398	SouthE1	2020	Rectal	Klebsiella pneumoniae	23	OXA-48	1
KP2007772	East1	2020	Rectal	Klebsiella pneumoniae	23	OXA-48	2
KP2007855	SouthE2	2020	Swab-Stoma	Klebsiella pneumoniae	23	OXA-48	1
KP2008474	SouthE1	2020	Rectal	Klebsiella pneumoniae	23	OXA-48	1
KP2008639	SouthE1	2020	Rectal	Klebsiella pneumoniae	23	OXA-48	1
KP2008668	SouthE2	2020	Rectal	Klebsiella pneumoniae	23	OXA-48	1
KP2009387	East13	2020	Rectal	Klebsiella pneumoniae	23	OXA-48	1
KP2009433	SouthE1	2020	Blood	Klebsiella pneumoniae	23	Neg	1
KP2009574	SouthE2	2020	Rectal	Klebsiella pneumoniae	23	OXA-48	1
KP2009899	SouthE1	2020	Urine	Klebsiella pneumoniae	23	OXA-48	1
KP2101532	SouthE1	2021	Blood	Klebsiella pneumoniae	23	OXA-48	1
KP2102068	SouthE1	2021	Fluid gall bladder	Klebsiella pneumoniae	23	Neg	1
KP2103244	East11	2021	Rectal	Klebsiella pneumoniae	23	OXA-48	2
KP2104144	West2	2021	Blood	Klebsiella pneumoniae	23	Neg	None
KP2104506	Mid1	2021	Blood	Klebsiella pneumoniae	23	Neg	None
KP2106708	SouthE2	2021	Rectal	Klebsiella pneumoniae	23	OXA-48	1
KP2107522	SouthE2	2021	Rectal	Klebsiella pneumoniae	23	OXA-48	1
KP2201724	SouthE3	2022	Rectal	Klebsiella pneumoniae	23	OXA-48	1
KP2201758	SouthE1	2022	Rectal	Klebsiella pneumoniae	23	OXA-48	1
KP2202414	SouthE1	2022	Blood	Klebsiella pneumoniae	23	Neg	1
KP2203064	SouthE1	2022	Rectal	Klebsiella pneumoniae	23	OXA-48	1
KP2203318	SouthE2	2022	Blood	Klebsiella pneumoniae	23	OXA-48	1
KP2203426	SouthE1	2022	Faeces	Klebsiella pneumoniae	23	OXA-48	1
KP2204130	East2	2022	Rectal	Klebsiella pneumoniae	23	OXA-48	2
KP2204140	SouthE2	2022	Rectal	Klebsiella pneumoniae	23	OXA-48	1
KP220477	SouthE1	2022	Faeces	Klebsiella pneumoniae	23	OXA-48	1
KP2204839	SouthE2	2022	Rectal	Klebsiella pneumoniae	23	OXA-48	1
KP2204971	SouthE1	2022	Rectal	Klebsiella pneumoniae	23	OXA-48	1
KP2205198	SouthE1	2022	shower drain	Klebsiella pneumoniae	23	OXA-48	1
KP2205246	SouthE1	2022	Rectal	Klebsiella pneumoniae	23	OXA-48	1
KP2205306	SouthE4	2022	Rectal	Klebsiella pneumoniae	23	OXA-48	1
KP2205590	West6	2022	Blood	Klebsiella pneumoniae	23	Neg	1
KP2205899	SouthE1	2022	Rectal	Klebsiella pneumoniae	23	OXA-48	1
KP2205951	South1	2022	Rectal	Klebsiella pneumoniae	23	OXA-48	1
KP2206007	East9	2022	Vitreous fluid	Klebsiella pneumoniae	23	Neg	None
KP220608	West5	2022	Rectal	Klebsiella pneumoniae	23	NDM-1	N/A
KP2206561	SouthE2	2022	Sputum	Klebsiella pneumoniae	23	OXA-48	1
KP2207265	East2	2022	Rectal	Klebsiella pneumoniae	23	OXA-48	2
KP2207815	SouthE2	2022	Urine	Klebsiella pneumoniae	23	OXA-48	1
KP2207895	SouthE1	2022	Rectal	Klebsiella pneumoniae	23	OXA-48	1
KP2208217	SouthE2	2022	Rectal	Klebsiella pneumoniae	23	OXA-48	1
KP2208232	SouthE2	2022	Rectal	Klebsiella pneumoniae	23	OXA-48	1
KP2208673	SouthE2	2022	Rectal	Klebsiella pneumoniae	23	OXA-48	1
KP2209320	SouthE1	2022	Blood	Klebsiella pneumoniae	23	Neg	1
KP2209486	South1	2022	Blood	Klebsiella pneumoniae	23	Neg	None
KP2301394	SouthE4	2023	Rectal	Klebsiella pneumoniae	23	OXA-48	1
KP2301953	West2	2023	Blood	Klebsiella pneumoniae	23	Neg	1
KP2302257	East2	2023	Rectal	Klebsiella pneumoniae	23	NDM-1	N/A
KP2302289	SouthE3	2023	Rectal	Klebsiella pneumoniae	23	OXA-48	1
KP2302535	SouthE1	2023	Rectal	Klebsiella pneumoniae	23	OXA-48	1
KP2302798	West2	2023	Blood	Klebsiella pneumoniae	23	Neg	None
KP2303659	SouthE2	2023	Rectal	Klebsiella pneumoniae	23	OXA-48	1
KP2305718	SouthE2	2023	Rectal	Klebsiella pneumoniae	23	OXA-48	1
KP2305971	East2	2023	Rectal	Klebsiella pneumoniae	23	OXA-48	2
KP2306122	West2	2023	Urine	Klebsiella pneumoniae	23	OXA-181	1
KP2307636	SouthE5	2023	Rectal	Klebsiella pneumoniae	23	OXA-48	1
KP2307660	SouthE2	2023	Rectal	Klebsiella pneumoniae	23	OXA-48	1
KP2309083	East2	2023	Rectal	Klebsiella pneumoniae	23	OXA-48	2
KP2309735	SouthE1	2023	Rectal	Klebsiella pneumoniae	23	OXA-48	1
KP2309852	SouthE1	2023	Urine	Klebsiella pneumoniae	23	OXA-48	1
* Hospital names pseudonomised based on hospital location
Serial isolates from the same patient are highlited in the same colour, see Table S9.

## Sheet: Table S2 Kleborate 
Table S2: Kleborate output for all Irish genomes.
Isolate	Species	species_match	contig_count	N50	largest_contig	total_size	ambiguous_bases	QC_warnings	ST	virulence_score	resistance_score	num_resistance_classes	num_resistance_genes	Yersiniabactin	YbST	Colibactin	CbST	Aerobactin	AbST	Salmochelin	SmST	RmpADC	RmST	rmpA2	wzi	K_locus	K_type	K_locus_problems	K_locus_confidence	K_locus_identity	K_locus_missing_genes	O_locus	O_type	O_locus_problems	O_locus_confidence	O_locus_identity	O_locus_missing_genes	AGly_acquired	Col_acquired	Fcyn_acquired	Flq_acquired	Gly_acquired	MLS_acquired	Phe_acquired	Rif_acquired	Sul_acquired	Tet_acquired	Tgc_acquired	Tmt_acquired
KP1901829	Klebsiella pneumoniae	strong	62	327040	1076158	5614461	no	-	ST23	5	2	1	1	ybt 1; ICEKp10	47	clb 2	29-3LV	iuc 1	1	iro 1	2	rmp 1; KpVP-1	26-1LV	rmpA2_6*-55%	wzi1	KL1	K1	none	Very high	0.9999		O1/O2v2	O1	none	Very high	0.9912		-	-	-	-	-	-	-	-	-	-	-	-
KP1901990	Klebsiella pneumoniae	strong	81	289156	858100	5763468	no	-	ST23	5	2	8	10	ybt 1; ICEKp10	47-1LV	clb 2	29-3LV	iuc 1	1	iro 1	2	rmp 1; KpVP-1	26	rmpA2_6*-55%	wzi1	KL1	K1	none	Very high	0.9999		O1/O2v2	O1	none	Very high	0.9913		strA.v1^;strB.v1	-	-	qnrB1.v2^	-	-	-	-	sul2	tet(A).v1	-	dfrA14.v2*
KP1902115	Klebsiella pneumoniae	strong	80	302859	604240	5818551	no	-	ST23	5	2	6	7	ybt 1; ICEKp10	47	clb 2	29-3LV	iuc 1	1	iro 1	2	rmp 1; KpVP-1	26	-	wzi1	KL1	K1	none	Very high	0.9998		O1/O2v2	O1	none	Very high	0.9913		aac(3)-IIa.v1^;aac(6')-Ib-cr.v2	-	-	qnrB1.v2^	-	-	-	-	-	tet(A).v1	-	dfrA14.v2*
KP1903118	Klebsiella pneumoniae	strong	64	348207	1076369	5773139	no	-	ST23	5	1	7	9	ybt 1; ICEKp10	47-1LV	clb 2	29-3LV	iuc 1	1	iro 1	2	rmp 1; KpVP-1	26	rmpA2_6-60%	wzi1	KL1	K1	none	Very high	0.9998		O1/O2v2	O1	none	Very high	0.9913		strA.v1^;strB.v1	-	-	qnrB1.v2^	-	-	-	-	sul2	tet(A).v1	-	dfrA14.v2*
KP1903216	Klebsiella pneumoniae	strong	63	556179	1076573	5768097	no	-	ST23	5	2	8	11	ybt 1; ICEKp10	47-1LV	clb 2	29-3LV	iuc 1	1	iro 1	2	rmp 1; KpVP-1	26	-	wzi1	KL1	K1	none	Very high	0.9999		O1/O2v2	O1	none	Very high	0.9913		aac(6')-Ib-cr.v2;strA.v1^;strB.v1	-	-	qnrB1.v2^	-	-	-	-	sul2	tet(A).v1	-	dfrA14.v2*
KP1903223	Klebsiella pneumoniae	strong	74	327040	748931	5813544	no	-	ST23	5	2	6	7	ybt 1; ICEKp10	47	clb 2	29-3LV	iuc 1	1	iro 1	2-1LV	-	0	-	wzi1	KL1	K1	?-	Good	0.9998	KL1_08_wclY	O1/O2v2	O1	none	Very high	0.9912		aac(3)-IIa.v1^;aac(6')-Ib-cr.v2	-	-	qnrB1.v2^	-	-	-	-	-	tet(A).v1	-	dfrA14.v2*
KP1903357	Klebsiella pneumoniae	strong	71	260386	762973	5623403	no	-	ST23	5	2	1	1	ybt 1; ICEKp10	53	clb 2	29	iuc 1	1	iro 1	2	rmp 1; KpVP-1 (truncated)	27	rmpA2_6-60%	wzi1	KL1	K1	none	Very high	1		O1/O2v2	O1	none	Very high	0.991		-	-	-	-	-	-	-	-	-	-	-	-
KP190393	Klebsiella pneumoniae	strong	98	258124	604030	5814346	no	-	ST23	5	2	5	6	ybt 1; ICEKp10	47	clb 2	29-3LV	iuc 1	1	iro 1 (incomplete)	2-1LV	rmp 1; KpVP-1 (truncated)	31	-	wzi1	KL1	K1	none	Very high	0.9999		O1/O2v2	O1	none	Very high	0.9913		aac(3)-IIa.v1^;aac(6')-Ib-cr.v2	-	-	qnrB1.v2^	-	-	-	-	-	-	-	dfrA14.v2*
KP1903992	Klebsiella pneumoniae	strong	64	417895	1076524	5769753	no	-	ST23	5	2	5	6	ybt 1; ICEKp10	47	clb 2	29-3LV	iuc 1	1	iro 1	2	rmp 1; KpVP-1 (truncated)	27	rmpA2_6*-55%	wzi1	KL1	K1	none	Very high	0.9999		O1/O2v2	O1	none	Very high	0.9912		aac(3)-IIa.v1^;aac(6')-Ib-cr.v2	-	-	qnrB1.v2^	-	-	-	-	-	-	-	dfrA14.v2*
KP1904279	Klebsiella pneumoniae	strong	65	417979	1075954	5753405	no	-	ST23	5	2	6	7	ybt 1; ICEKp10	47	clb 2	29-3LV	iuc 1	1	iro 1	2	rmp 1; KpVP-1	26	rmpA2_6*-55%	wzi1	KL1	K1	none	Very high	0.9999		O1/O2v2	O1	none	Very high	0.9913		aac(3)-IIa.v1^;aac(6')-Ib-cr.v2	-	-	qnrB1.v2^	-	-	-	-	-	tet(A).v1	-	dfrA14.v2*
KP1904582	Klebsiella pneumoniae	strong	69	306848	1075954	5611217	no	-	ST23	5	2	1	1	ybt 1; ICEKp10	47-1LV	clb 2	29-3LV	iuc 1	1	iro 1	2	rmp 1; KpVP-1	26	rmpA2_6*-47%	wzi1	KL1	K1	none	Very high	0.9999		O1/O2v2	O1	none	Very high	0.9913		-	-	-	-	-	-	-	-	-	-	-	-
KP1905048	Klebsiella pneumoniae	strong	65	413199	662991	5614582	no	-	ST23	5	2	1	1	ybt 1; ICEKp10	47	clb 2	29-3LV	iuc 1	1	iro 1	2	rmp 1; KpVP-1	26	-	wzi1	KL1	K1	none	Very high	0.9999		O1/O2v2	O1	none	Very high	0.9912		-	-	-	-	-	-	-	-	-	-	-	-
KP1905546	Klebsiella pneumoniae	strong	84	230775	604240	5769933	no	-	ST23	5	2	8	10	ybt 1; ICEKp10	47-1LV	clb 2	29-3LV	iuc 1	1	iro 1	2	rmp 1; KpVP-1 (truncated)	144-1LV	-	wzi1	KL1	K1	none	Very high	0.9998		O1/O2v2	O1	none	Very high	0.9913		strA.v1^;strB.v1	-	-	qnrB1.v2^	-	-	-	-	sul2	tet(A).v1	-	dfrA14.v2*
KP190571	Klebsiella pneumoniae	strong	90	306848	1076158	5748045	no	-	ST23	5	2	6	7	ybt 1; ICEKp10	47	clb 2	29-3LV	iuc 1	1	iro 1	2	rmp 1; KpVP-1	26	rmpA2_6*-47%	wzi1	KL1	K1	none	Very high	0.9999		O1/O2v2	O1	none	Very high	0.9913		aac(3)-IIa.v1^;aac(6')-Ib-cr.v2	-	-	qnrB1.v2^	-	-	-	-	-	tet(A).v1	-	dfrA14.v2*
KP190612	Klebsiella pneumoniae	strong	89	272009	518948	5767725	no	-	ST23	5	2	8	10	ybt 1; ICEKp10	47-1LV	clb 2	29-3LV	iuc 1	1	iro 1	2	rmp 1; KpVP-1	26	rmpA2_6*-55%	wzi1	KL1	K1	none	Very high	0.9998		O1/O2v2	O1	none	Very high	0.9913		strA.v1^;strB.v1	-	-	qnrB1.v2^	-	-	-	-	sul2	tet(A).v1	-	dfrA14.v2*
KP1907090	Klebsiella pneumoniae	strong	91	285980	1076524	5813866	no	-	ST23	5	2	5	6	ybt 1; ICEKp10	47	clb 2	29-3LV	iuc 1	1	iro 1	2	rmp 1; KpVP-1	26	-	wzi1	KL1	K1	none	Very high	0.9999		O1/O2v2	O1	?-	Good	0.9912	O1/O2v2_02_wzt	aac(3)-IIa.v1^;aac(6')-Ib-cr.v2	-	-	qnrB1.v2^	-	-	-	-	-	-	-	dfrA14.v2*
KP1907345	Klebsiella pneumoniae	strong	79	289154	613234	5770504	no	-	ST23	5	2	8	10	ybt 1; ICEKp10	47-1LV	clb 2	29-3LV	iuc 1	1	iro 1	2	rmp 1; KpVP-1	26	rmpA2_6*-55%	wzi1	KL1	K1	none	Very high	0.9998		O1/O2v2	O1	none	Very high	0.9913		strA.v1^;strB.v1	-	-	qnrB1.v2^	-	-	-	-	sul2	tet(A).v1	-	dfrA14.v2*
KP1908337	Klebsiella pneumoniae	strong	81	271087	604057	5769326	no	-	ST23	5	2	8	10	ybt 1; ICEKp10	47-1LV	clb 2	29-3LV	iuc 1	1	iro 1	2	rmp 1; KpVP-1	26-1LV	-	wzi1	KL1	K1	none	Very high	0.9998		O1/O2v2	O1	none	Very high	0.9913		strA.v1^;strB.v1	-	-	qnrB1.v2^	-	-	-	-	sul2	tet(A).v1	-	dfrA14.v2*
KP190882	Klebsiella pneumoniae	strong	65	312384	1076369	5767207	no	-	ST23	5	2	8	10	ybt 1; ICEKp10	47-1LV	clb 2	29-3LV	iuc 1	1	iro 1	2	rmp 1; KpVP-1	26	rmpA2_6*-55%	wzi1	KL1	K1	none	Very high	0.9999		O1/O2v2	O1	none	Very high	0.9913		strA.v1^;strB.v1	-	-	qnrB1.v2^	-	-	-	-	sul2	tet(A).v1	-	dfrA14.v2*
KP1909249	Klebsiella pneumoniae	strong	92	257432	462997	5769116	no	-	ST23	5	2	8	10	ybt 1; ICEKp10	47-1LV	clb 2	29-3LV	iuc 1	1	iro 1	2	rmp unknown	0	-	wzi1	KL1	K1	none	Very high	0.9998		O1/O2v2	O1	none	Very high	0.9913		strA.v1^;strB.v1	-	-	qnrB1.v2^	-	-	-	-	sul2	tet(A).v1	-	dfrA14.v2*
KP2001395	Klebsiella pneumoniae	strong	73	556059	1076524	5753526	no	-	ST23	5	2	6	7	ybt 1; ICEKp10	47	clb 2	29-3LV	iuc 1	1	iro 1	2	rmp 1; KpVP-1	26	rmpA2_6*-55%	wzi1	KL1	K1	none	Very high	0.9999		O1/O2v2	O1	none	Very high	0.9913		aac(3)-IIa.v1^;aac(6')-Ib-cr.v2	-	-	qnrB1.v2^	-	-	-	-	-	tet(A).v1	-	dfrA14.v2*
KP2001745	Klebsiella pneumoniae	strong	62	306848	604241	5615339	no	-	ST23	5	2	1	1	ybt 1; ICEKp10	47	clb 2	29-3LV	iuc 1	1	iro 1	2	rmp 1; KpVP-1	26	rmpA2_6*-47%	wzi1	KL1	K1	none	Very high	0.9999		O1/O2v2	O1	none	Very high	0.9913		-	-	-	-	-	-	-	-	-	-	-	-
KP2002038	Klebsiella pneumoniae	strong	68	289156	748931	5707003	no	-	ST23	5	1	7	10	ybt 1; ICEKp10	47-1LV	clb 2	29-3LV	iuc 1	1	iro 1	2	rmp 1; KpVP-1	26	rmpA2_6*-55%	wzi1	KL1	K1	none	Very high	0.9999		O1/O2v2	O1	none	Very high	0.9913		aac(6')-Ib-cr.v2;strA.v1^;strB.v1	-	-	qnrB1.v2^	-	-	-	-	sul2	tet(A).v1	-	dfrA14.v2*
KP200213	Klebsiella pneumoniae	strong	57	284206	1076573	5623457	no	-	ST23	5	2	1	1	ybt 1; ICEKp10	47-1LV	clb 2	29-3LV	iuc 1	1	iro 1	2	rmp 1; KpVP-1	26	rmpA2_6*-55%	wzi1	KL1	K1	none	Very high	0.9998		O1/O2v2	O1	none	Very high	0.9913		-	-	-	-	-	-	-	-	-	-	-	-
KP2002643	Klebsiella pneumoniae	strong	56	327040	1075611	5624050	no	-	ST23	5	0	0	0	ybt 1; ICEKp10	47	clb 2	29-3LV	iuc 1	1	iro 1	2	rmp 1; KpVP-1	26	rmpA2_6-60%	wzi1	KL1	K1	none	Very high	0.9999		O1/O2v2	O1	none	Very high	0.9912		-	-	-	-	-	-	-	-	-	-	-	-
KP2002789	Klebsiella pneumoniae	strong	88	284206	1076320	5747468	no	-	ST23	5	2	6	7	ybt 1; ICEKp10	47	clb 2 (truncated)	29-3LV	iuc 1	1	iro 1	2	rmp 1; KpVP-1	26	rmpA2_6*-47%	wzi1	KL1	K1	none	Very high	0.9999		O1/O2v2	O1	none	Very high	0.9912		aac(3)-IIa.v1^;aac(6')-Ib-cr.v2	-	-	qnrB1.v2^	-	-	-	-	-	tet(A).v1	-	dfrA14.v2*
KP2003267	Klebsiella pneumoniae	strong	47	327044	766572	5774816	no	-	ST23	5	2	2	2	ybt 1; ICEKp10	47-1LV	clb 2	29	iuc 1	1	iro 1	2	rmp 1; KpVP-1 (truncated)	31-1LV	rmpA2_6*-47%	wzi1	KL1	K1	none	Very high	1		O1/O2v2	O1	none	Very high	0.9913		-	-	-	-	-	-	-	-	-	-	-	-
KP2003599	Klebsiella pneumoniae	strong	66	314471	766572	5772249	no	-	ST23	5	2	2	2	ybt 1; ICEKp10	47	clb 2	29	iuc 1	1	iro 1	2	rmp 1; KpVP-1	26-1LV	rmpA2_6*-47%	wzi1	KL1	K1	none	Very high	1		O1/O2v2	O1	none	Very high	0.9913		-	-	-	-	-	-	-	-	-	-	-	-
KP2005501	Klebsiella pneumoniae	strong	54	280053	766572	5717450	no	-	ST23	5	2	2	2	ybt 1; ICEKp10	47	clb 2	29	iuc 1	1	iro 1	2	rmp 1; KpVP-1	26-1LV	rmpA2_6*-47%	wzi1	KL1	K1	none	Very high	1		O1/O2v2	O1	none	Very high	0.9912		-	-	-	-	-	-	-	-	-	-	-	-
KP2005568	Klebsiella pneumoniae	strong	76	308221	1074612	5710677	no	-	ST23	5	0	0	0	ybt 1; ICEKp10	47	clb 2	29	iuc 1	1-1LV	iro 1	2	rmp 1; KpVP-1	26	rmpA2_6-60%	wzi1	KL1	K1	none	Very high	0.9999		O1/O2v2	O1	none	Very high	0.9912		-	-	-	-	-	-	-	-	-	-	-	-
KP2006398	Klebsiella pneumoniae	strong	54	348206	1076573	5624926	no	-	ST23	5	2	1	1	ybt 1; ICEKp10	47-1LV	clb 2	29-3LV	iuc 1	1	iro 1	2	rmp 1; KpVP-1	26	rmpA2_6*-55%	wzi1	KL1	K1	none	Very high	0.9998		O1/O2v2	O1	none	Very high	0.9913		-	-	-	-	-	-	-	-	-	-	-	-
KP2007772	Klebsiella pneumoniae	strong	48	327046	766572	5775540	no	-	ST23	5	2	2	2	ybt 1; ICEKp10	47	clb 2	29	iuc 1	1	iro 1	2	rmp 1; KpVP-1	26-1LV	rmpA2_6-60%	wzi1	KL1	K1	none	Very high	1		O1/O2v2	O1	none	Very high	0.9913		-	-	-	-	-	-	-	-	-	-	-	-
KP2007855	Klebsiella pneumoniae	strong	56	312262	905351	5614843	no	-	ST23	5	2	1	1	ybt 1; ICEKp10	47	clb 2	29-3LV	iuc 1	1	iro 1	2	rmp 1; KpVP-1	26	rmpA2_6-60%	wzi1	KL1	K1	none	Very high	0.9999		O1/O2v2	O1	none	Very high	0.9913		-	-	-	-	-	-	-	-	-	-	-	-
KP2008474	Klebsiella pneumoniae	strong	59	312396	1076552	5617939	no	-	ST23	5	2	1	1	ybt 1; ICEKp10	47-1LV	clb 2	29-3LV	iuc 1	1	iro 1	2	rmp 1; KpVP-1	26	rmpA2_6*-47%	wzi1	KL1	K1	none	Very high	0.9999		O1/O2v2	O2afg	none	Very high	0.9913		-	-	-	-	-	-	-	-	-	-	-	-
KP2008639	Klebsiella pneumoniae	strong	138	80470	295084	5577146	no	-	ST23	5	2	1	1	ybt 1; ICEKp10	47	clb 2	29-3LV	iuc 1	1	iro 1	2	rmp 1; KpVP-1	26	rmpA2_6-60%	wzi1	KL1	K1	none	Very high	0.9999		O1/O2v2	O1	none	Very high	0.9913		-	-	-	-	-	-	-	-	-	-	-	-
KP2008668	Klebsiella pneumoniae	strong	82	407691	1075954	5750175	no	-	ST23	5	2	6	7	ybt 1; ICEKp10	47	clb 2	29-3LV	iuc 1	1	iro 1	2	rmp 1; KpVP-1	26	rmpA2_6*-55%	wzi1	KL1	K1	none	Very high	0.9999		O1/O2v2	O1	?-	Good	0.9912	O1/O2v2_04_glf	aac(3)-IIa.v1^;aac(6')-Ib-cr.v2	-	-	qnrB1.v2^	-	-	-	-	-	tet(A).v1	-	dfrA14.v2*
KP2009387	Klebsiella pneumoniae	strong	137	85523	272009	5579763	no	-	ST23	5	2	1	1	ybt 1; ICEKp10	47-1LV	clb 2	29-3LV	iuc 1	1	iro 1	2	rmp 1; KpVP-1	26	rmpA2_6*-47%	wzi1	KL1	K1	none	Very high	0.9999		O1/O2v2	O1	none	Very high	0.9913		-	-	-	-	-	-	-	-	-	-	-	-
KP2009433	Klebsiella pneumoniae	strong	52	417895	1075611	5626366	no	-	ST23	5	0	0	0	ybt 1; ICEKp10	47	clb 2	29-3LV	iuc 1	1	iro 1	2	rmp 1; KpVP-1	26	rmpA2_6*-55%	wzi1	KL1	K1	none	Very high	0.9999		O1/O2v2	O1	none	Very high	0.9912		-	-	-	-	-	-	-	-	-	-	-	-
KP2009574	Klebsiella pneumoniae	strong	67	327040	1076158	5753735	no	-	ST23	5	2	6	7	ybt 1; ICEKp10	47	clb 2	29-3LV	iuc 1	1	iro 1	2	rmp 1; KpVP-1	26	rmpA2_6*-55%	wzi1	KL1	K1	none	Very high	0.9998		O1/O2v2	O1	none	Very high	0.9912		aac(3)-IIa.v1^;aac(6')-Ib-cr.v2	-	-	qnrB1.v2^	-	-	-	-	-	tet(A).v1	-	dfrA14.v2*
KP2009899	Klebsiella pneumoniae	strong	51	502609	1014003	5615639	no	-	ST23	5	2	1	1	ybt 1; ICEKp10	47-1LV	clb 2	29-3LV	iuc 1	1	iro 1	2	rmp 1; KpVP-1	26	rmpA2_6-60%	wzi1	KL1	K1	?	Good	0.9998		O1/O2v2	O1	none	Very high	0.9913		-	-	-	-	-	-	-	-	-	-	-	-
KP2101532	Klebsiella pneumoniae	strong	74	417894	1076524	5858437	no	-	ST23	5	2	5	5	ybt 1; ICEKp10	47	clb 2	29-3LV	iuc 1	1	iro 1	2	rmp 1; KpVP-1	26	rmpA2_6*-47%	wzi1	KL1	K1	none	Very high	0.9999		O1/O2v2	O1	-	High	0.9911	O1/O2v2_07_kfoC	aac(6')-Ib-cr.v2	-	-	qnrB1.v2^	-	-	-	-	-	-	-	dfrA14.v2*
KP2102068	Klebsiella pneumoniae	strong	59	327061	1076524	5626031	no	-	ST23	5	0	0	0	ybt 1; ICEKp10	47	clb 2	29-3LV	iuc 1	1	iro 1	2	rmp 1; KpVP-1	26	-	wzi1	KL1	K1	none	Very high	0.9998		O1/O2v2	O1	none	Very high	0.9913		-	-	-	-	-	-	-	-	-	-	-	-
KP2103244	Klebsiella pneumoniae	strong	67	314470	787365	5798521	no	-	ST23	5	2	2	2	ybt 1; ICEKp10	47	clb 2	29	iuc 1	1	iro 1	2	rmp 1; KpVP-1	26-1LV	rmpA2_6*-47%	wzi1	KL1	K1	none	Very high	0.9999		O1/O2v2	O2afg	none	Very high	0.9913		-	-	-	-	-	-	-	-	-	-	-	-
KP2104144	Klebsiella pneumoniae	strong	72	306849	892493	5592220	no	-	ST23	5	0	0	0	ybt 1; ICEKp10	53	clb 2	29	iuc 1	1	iro 1	2	rmp 1; KpVP-1	26	rmpA2_6*-55%	wzi1	KL1	K1	none	Very high	1		O1/O2v2	O1	none	Very high	0.9911		-	-	-	-	-	-	-	-	-	-	-	-
KP2104506	Klebsiella pneumoniae	strong	92	306849	603985	5612279	no	-	ST23	5	0	1	1	ybt 1; ICEKp10	54-1LV	clb 2	29	iuc 1	1	iro 1	24	rmp 1; KpVP-1	26	rmpA2_3-47%	wzi1	KL1	K1	none	Very high	0.9999		O1/O2v2	O2afg	none	Very high	0.9913		-	-	-	-	-	-	-	-	-	-	-	-
KP2106708	Klebsiella pneumoniae	strong	79	312274	1076157	5611125	no	-	ST23	5	2	1	1	ybt 1; ICEKp10	47	clb 2	29-3LV	iuc 1	1	iro 1	2	rmp 1; KpVP-1	26	rmpA2_6*-55%	wzi1	KL1	K1	none	Very high	0.9999		O1/O2v2	O1	none	Very high	0.9912		-	-	-	-	-	-	-	-	-	-	-	-
KP2107522	Klebsiella pneumoniae	strong	77	336357	644411	5726884	no	-	ST23	5	2	5	5	ybt 1; ICEKp10	47	clb 2	29-3LV	iuc 1	1	iro 1	2	rmp 1; KpVP-1	26	rmpA2_6*-47%	wzi1	KL1	K1	none	Very high	0.9998		O1/O2v2	O1	none	Very high	0.9912		aac(6')-Ib-cr.v2	-	-	qnrB1.v2^	-	-	-	-	-	-	-	dfrA14.v2*
KP2201724	Klebsiella pneumoniae	strong	75	284206	675331	5613873	no	-	ST23	5	2	1	1	ybt 1; ICEKp10	47	clb 2	29-3LV	iuc 1	1	iro 1	2	rmp 1; KpVP-1	26	rmpA2_6*-55%	wzi1	KL1	K1	none	Very high	0.9999		O1/O2v2	O1	none	Very high	0.9913		-	-	-	-	-	-	-	-	-	-	-	-
KP2201758	Klebsiella pneumoniae	strong	62	327040	1076320	5823349	no	-	ST23	5	2	6	6	ybt 1; ICEKp10	47	clb 2	29-3LV	iuc 1	1	iro 1	2	rmp 1; KpVP-1	26	rmpA2_6*-55%	wzi1	KL1	K1	none	Very high	0.9999		O1/O2v2	O1	none	Very high	0.9912		aac(6')-Ib-cr.v2	-	-	qnrB1.v2^	-	-	-	-	-	tet(A).v1	-	dfrA14.v2*
KP2202414	Klebsiella pneumoniae	strong	50	417895	1076524	5758415	no	-	ST23	5	0	4	5	ybt 1; ICEKp10	47	clb 2	29-3LV	iuc 1	1	iro 1	2	rmp 1; KpVP-1	26	rmpA2_6*-55%	wzi1	KL1	K1	none	Very high	0.9999		O1/O2v2	O1	none	Very high	0.9912		aac(3)-IIa.v1^;aac(6')-Ib-cr.v2	-	-	qnrB1.v2^	-	-	-	-	-	-	-	dfrA14.v2*
KP2203064	Klebsiella pneumoniae	strong	75	289156	633660	5739458	no	-	ST23	5	2	6	6	ybt 1; ICEKp10	47-1LV	clb 2	29-3LV	iuc 1	1	iro 1	2	rmp 1; KpVP-1	26	rmpA2_6*-47%	wzi1	KL1	K1	none	Very high	0.9998		O1/O2v2	O1	none	Very high	0.9913		aac(6')-Ib-cr.v2*	-	-	qnrB1.v2^	-	-	-	-	-	tet(A).v1	-	dfrA14.v2*
KP2203318	Klebsiella pneumoniae	strong	57	312274	1076157	5615259	no	-	ST23	5	2	1	1	ybt 1; ICEKp10	47-1LV	clb 2	29-3LV	iuc 1	1	iro 1	2	rmp 1; KpVP-1	26	rmpA2_6*-47%	wzi1	KL1	K1	none	Very high	0.9998		O1/O2v2	O1	none	Very high	0.9913		-	-	-	-	-	-	-	-	-	-	-	-
KP2203426	Klebsiella pneumoniae	strong	64	327040	1076524	5613516	no	-	ST23	5	2	1	1	ybt 1; ICEKp10	47	clb 2	29-3LV	iuc 1	1	iro 1	2	rmp 1; KpVP-1	26	rmpA2_6*-55%	wzi1	KL1	K1	none	Very high	0.9999		O1/O2v2	O1	none	Very high	0.9913		-	-	-	-	-	-	-	-	-	-	-	-
KP2204130	Klebsiella pneumoniae	strong	60	280055	697098	5706836	no	-	ST23	5	2	2	2	ybt 1; ICEKp10	47	clb 2	29	iuc 1	1	iro 1	2	rmp 1; KpVP-1	26-1LV	rmpA2_6*-47%	wzi1	KL1	K1	none	Very high	0.9999		O1/O2v2	O2afg	none	Very high	0.9913		-	-	-	-	-	-	-	-	-	-	-	-
KP2204140	Klebsiella pneumoniae	strong	51	417979	1076159	5616208	no	-	ST23	5	2	1	1	ybt 1; ICEKp10	47	clb 2	29-3LV	iuc 1	1	iro 1	2	rmp 1; KpVP-1	26	rmpA2_6*-47%	wzi1	KL1	K1	none	Very high	0.9999		O1/O2v2	O1	none	Very high	0.9913		-	-	-	-	-	-	-	-	-	-	-	-
KP220477	Klebsiella pneumoniae	strong	49	312262	1076524	5616560	no	-	ST23	5	2	1	1	ybt 1; ICEKp10	47-1LV	clb 2	29-3LV	iuc 1	1	iro 1	2	rmp 1; KpVP-1	26	rmpA2_6*-55%	wzi1	KL1	K1	none	Very high	0.9998		O1/O2v2	O1	none	Very high	0.9913		-	-	-	-	-	-	-	-	-	-	-	-
KP2204839	Klebsiella pneumoniae	strong	59	312262	1075954	5614733	no	-	ST23	5	2	1	1	ybt 1; ICEKp10	47-1LV	clb 2	29-3LV	iuc 1	1	iro 1	2	rmp 1; KpVP-1	26	rmpA2_6*-47%	wzi1	KL1	K1	none	Very high	0.9998		O1/O2v2	O1	none	Very high	0.9913		-	-	-	-	-	-	-	-	-	-	-	-
KP2204971	Klebsiella pneumoniae	strong	88	283968	1075953	5608745	no	-	ST23	5	2	1	1	ybt 1; ICEKp10	47-1LV	clb 2	29-4LV	iuc 1	1	iro 1	2	rmp 1; KpVP-1	26	rmpA2_6*-55%	wzi1	KL1	K1	none	Very high	0.9998		O1/O2v2	O1	none	Very high	0.9913		-	-	-	-	-	-	-	-	-	-	-	-
KP2205198	Klebsiella pneumoniae	strong	58	556181	1076165	5819321	no	-	ST23	5	2	5	5	ybt 1; ICEKp10	47	clb 2	29-3LV	iuc 1	1	iro 1	2	rmp 1; KpVP-1	26	rmpA2_6*-55%	wzi1	KL1	K1	none	Very high	0.9999		O1/O2v2	O1	none	Very high	0.9912		aac(6')-Ib-cr.v2	-	-	qnrB1.v2^	-	-	-	-	-	-	-	dfrA14.v2*
KP2205246	Klebsiella pneumoniae	strong	60	417895	1076348	5618196	no	-	ST23	5	2	1	1	ybt 1; ICEKp10	47-1LV	clb 2	29-3LV	iuc 1	1	iro 1	2	rmp 1; KpVP-1	26	rmpA2_6*-47%	wzi1	KL1	K1	none	Very high	0.9999		O1/O2v2	O1	none	Very high	0.9913		-	-	-	-	-	-	-	-	-	-	-	-
KP2205306	Klebsiella pneumoniae	strong	81	306848	1076524	5819733	no	-	ST23	5	2	6	6	ybt 1; ICEKp10	47	clb 2	29-3LV	iuc 1	1	iro 1	2	rmp 1; KpVP-1	26	rmpA2_6*-55%	wzi1	KL1	K1	none	Very high	0.9999		O1/O2v2	O1	none	Very high	0.9912		aac(6')-Ib-cr.v2	-	-	qnrB1.v2^	-	-	-	-	-	tet(A).v1	-	dfrA14.v2*
KP2205590	Klebsiella pneumoniae	strong	55	327040	1076582	5779284	no	-	ST23	5	1	7	11	ybt 1; ICEKp10 (truncated)	47-1LV	clb 2	29-3LV	iuc 1	1	iro 1	2	rmp 1; KpVP-1	26	rmpA2_6*-60%	wzi1	KL1	K1	none	Very high	0.9999		O1/O2v2	O1	none	Very high	0.9913		aac(3)-IIa.v1^;aac(6')-Ib-cr.v2;strA.v1^;strB.v1	-	-	qnrB1.v2^	-	-	-	-	sul2	tet(A).v1	-	dfrA14.v2*
KP2205899	Klebsiella pneumoniae	strong	50	327040	1341924	5616624	no	-	ST23	5	2	1	1	ybt 1; ICEKp10	47-1LV	clb 2	29-3LV	iuc 1	1	iro 1	2	rmp 1; KpVP-1	26	rmpA2_6-60%	wzi1	KL1	K1	none	Very high	0.9999		O1/O2v2	O1	none	Very high	0.9912		-	-	-	-	-	-	-	-	-	-	-	-
KP2205951	Klebsiella pneumoniae	strong	72	327040	1076158	5838419	no	-	ST23	5	2	6	7	ybt 1; ICEKp10	47	clb 2	29-3LV	iuc 1	1	iro 1	2	rmp 1; KpVP-1	26	rmpA2_6*-55%	wzi1	KL1	K1	none	Very high	0.9998		O1/O2v2	O1	none	Very high	0.9912		aac(3)-IIa.v1^;aac(6')-Ib-cr.v2	-	-	qnrB1.v2^	-	-	-	-	-	tet(A).v1	-	dfrA14.v2*
KP2206007	Klebsiella pneumoniae	strong	58	417889	1073301	5632086	no	-	ST23	5	0	0	0	ybt 1; ICEKp10	47	clb 2	29	iuc 1	1	iro 1	2	rmp 1; KpVP-1	26-1LV	rmpA2_6*-55%	wzi1	KL1	K1	none	Very high	0.9999		O1/O2v2	O1	none	Very high	0.9913		-	-	-	-	-	-	-	-	-	-	-	-
KP220608	Klebsiella pneumoniae	strong	128	204114	386075	5516349	no	-	ST23	4	2	10	16	ybt 9; ICEKp3	202-1LV	-	0	iuc 1	63	-	0	rmp 1; KpVP-1	147	rmpA2_6*-55%	wzi77	KL57	K57	?	Good	0.9877		O1/O2v2	O2afg	-	High	0.9862	O1/O2v2_08_gmlC	aac(6')-Ib-cr.v2;aph(3')-VI;armA	-	-	qnrS1	-	mphA?;mphE.v2;msrE	catII.2*	-	sul1;sul2	tet(A).v1	-	dfrA5
KP2206561	Klebsiella pneumoniae	strong	72	273110	1076517	5760508	no	-	ST23	5	2	2	2	ybt 1; ICEKp10	47	clb 2	29-3LV	iuc 1	1	iro 1	2	rmp 1; KpVP-1	26	rmpA2_6*-55%	wzi1	KL1	K1	none	Very high	0.9999		O1/O2v2	O1	none	Very high	0.9913		-	-	-	-	-	-	-	-	-	-	-	-
KP2207265	Klebsiella pneumoniae	strong	71	314470	863867	5697060	no	-	ST23	5	2	2	2	ybt 1; ICEKp10	47	clb 2	29	iuc 1	1	iro 1	2	rmp 1; KpVP-1	26-1LV	rmpA2_6*-47%	wzi1	KL1	K1	none	Very high	0.9998		O1/O2v2	O2afg	none	Very high	0.9913		-	-	-	-	-	-	-	-	-	-	-	-
KP2207815	Klebsiella pneumoniae	strong	50	326156	1076158	5616183	no	-	ST23	5	2	1	1	ybt 1; ICEKp10	47-1LV	clb 2	29-3LV	iuc 1	1	iro 1	2	rmp 1; KpVP-1	26	rmpA2_6*-47%	wzi1	KL1	K1	none	Very high	0.9998		O1/O2v2	O1	none	Very high	0.9913		-	-	-	-	-	-	-	-	-	-	-	-
KP2207895	Klebsiella pneumoniae	strong	61	556179	1076524	5823712	no	-	ST23	5	2	6	6	ybt 1; ICEKp10	47	clb 2	29-3LV	iuc 1	1	iro 1	2	rmp 1; KpVP-1	26	rmpA2_6*-47%	wzi1	KL1	K1	none	Very high	0.9999		O1/O2v2	O1	none	Very high	0.9912		aac(6')-Ib-cr.v2	-	-	qnrB1.v2^	-	-	-	-	-	tet(A).v1	-	dfrA14.v2*
KP2208217	Klebsiella pneumoniae	strong	91	262841	770431	5749402	no	-	ST23	5	2	6	7	ybt 1; ICEKp10	47	clb 2	29-3LV	iuc 1	1	iro 1	2	rmp 1; KpVP-1	26	-	wzi1	KL1	K1	none	Very high	0.9999		O1/O2v2	O1	none	Very high	0.9912		aac(3)-IIa.v1^;aac(6')-Ib-cr.v2	-	-	qnrB1.v2^	-	-	-	-	-	tet(A).v1	-	dfrA14.v2*
KP2208232	Klebsiella pneumoniae	strong	71	312262	1073597	5748401	no	-	ST23	5	2	6	7	ybt 1; ICEKp10	47	clb 2	29-3LV	iuc 1	1	iro 1	2	rmp 1; KpVP-1	26	rmpA2_6*-55%	wzi1	KL1	K1	none	Very high	0.9999		O1/O2v2	O1	none	Very high	0.9913		aac(3)-IIa.v1^;aac(6')-Ib-cr.v2	-	-	qnrB1.v2^	-	-	-	-	-	tet(A).v1	-	dfrA14.v2*
KP2208673	Klebsiella pneumoniae	strong	49	327040	1341929	5616754	no	-	ST23	5	2	1	1	ybt 1; ICEKp10	47-1LV	clb 2	29-3LV	iuc 1	1	iro 1	2	rmp 1; KpVP-1	26	rmpA2_6*-55%	wzi1	KL1	K1	none	Very high	0.9998		O1/O2v2	O1	none	Very high	0.9913		-	-	-	-	-	-	-	-	-	-	-	-
KP2209320	Klebsiella pneumoniae	strong	48	417895	1075611	5617872	no	-	ST23	5	0	0	0	ybt 1; ICEKp10	47-1LV	clb 2	29-4LV	iuc 1	1	iro 1	2	rmp 1; KpVP-1	26	rmpA2_6*-60%	wzi1	KL1	K1	none	Very high	0.9999		O1/O2v2	O1	-	High	0.9909	O1/O2v2_07_kfoC	-	-	-	-	-	-	-	-	-	-	-	-
KP2209486	Klebsiella pneumoniae	strong	59	342992	895713	5597671	no	-	ST23	5	0	3	4	ybt 1; ICEKp10	47	clb 2	29	iuc 1	1	iro 1	2	rmp 1; KpVP-1	26	rmpA2_6*-60%	wzi1	KL1	K1	none	Very high	0.9999		O1/O2v2	O1	none	Very high	0.9913		aadA17*;ant(2'')-Ia	-	-	-	-	-	-	-	sul1	-	-	-
KP2301394	Klebsiella pneumoniae	strong	58	308751	631441	5780960	no	-	ST23	5	2	2	2	ybt 1; ICEKp10	47	clb 2	29-3LV	iuc 1	1	iro 1	2	rmp 1; KpVP-1	26	rmpA2_6*-47%	wzi1	KL1	K1	none	Very high	0.9998		O1/O2v2	O1	none	Very high	0.9913		-	-	-	-	-	-	-	-	-	-	-	-
KP2301953	Klebsiella pneumoniae	strong	59	327040	1076585	5765980	no	-	ST23	5	0	5	6	ybt 1; ICEKp10	47	clb 2	29-3LV	iuc 1	1	iro 1	2	rmp 1; KpVP-1	26	rmpA2_6*-55%	wzi1	KL1	K1	none	Very high	0.9999		O1/O2v2	O1	none	Very high	0.9913		aac(3)-IIa.v1^;aac(6')-Ib-cr.v2	-	-	qnrB1.v2^	-	-	-	-	-	tet(A).v1	-	dfrA14.v2*
KP2302257	Klebsiella pneumoniae	strong	114	204114	617206	5567248	no	-	ST23	4	2	8	10	ybt 9; ICEKp3	202-1LV	-	0	iuc 1	1	-	0	rmp unknown	-	rmpA2_8*-60%	wzi77	KL57	K57	?	Good	0.9877		O1/O2v2	O2afg	-	High	0.9863	O1/O2v2_08_gmlC	armA	-	-	qnrS1	-	mphE.v2;msrE	catII.2*	-	sul1;sul2	tet(A).v1	-	-
KP2302289	Klebsiella pneumoniae	strong	47	417979	1076158	5616918	no	-	ST23	5	2	1	1	ybt 1; ICEKp10	47	clb 2	29-3LV	iuc 1	1	iro 1	2	rmp 1; KpVP-1	26	rmpA2_6*-47%	wzi1	KL1	K1	none	Very high	0.9997		O1/O2v2	O1	none	Very high	0.9913		-	-	-	-	-	-	-	-	-	-	-	-
KP2302535	Klebsiella pneumoniae	strong	57	312274	1076158	5615004	no	-	ST23	5	2	1	1	ybt 1; ICEKp10	47-1LV	clb 2	29-3LV	iuc 1	1	iro 1	2	rmp 1; KpVP-1	26	rmpA2_6*-47%	wzi1	KL1	K1	none	Very high	0.9998		O1/O2v2	O1	none	Very high	0.9913		-	-	-	-	-	-	-	-	-	-	-	-
KP2302798	Klebsiella pneumoniae	strong	58	313920	1070591	5629401	no	-	ST23	5	0	0	0	ybt 1; ICEKp10	53	clb 2	29	iuc 1	1	iro 1	2	rmp 1; KpVP-1	26	rmpA2_3-47%	wzi1	KL1	K1	none	Very high	1		O1/O2v2	O1	none	Very high	0.991		-	-	-	-	-	-	-	-	-	-	-	-
KP2303659	Klebsiella pneumoniae	strong	56	327040	1004115	5655982	no	-	ST23	5	2	1	1	ybt 1; ICEKp10	47-1LV	clb 3 (incomplete)	13-3LV	iuc 1	1	iro 1	2	rmp 1; KpVP-1	26	rmpA2_6*-55%	wzi1	KL1	K1	none	Very high	0.9998		O1/O2v2	O1	none	Very high	0.9905		-	-	-	-	-	-	-	-	-	-	-	-
KP2305718	Klebsiella pneumoniae	strong	52	312262	1076518	5616691	no	-	ST23	5	2	1	1	ybt 1; ICEKp10	47-1LV	clb 2	29-4LV	iuc 1	1	iro 1	2	rmp 1; KpVP-1	26	rmpA2_6*-60%	wzi1	KL1	K1	none	Very high	0.9998		O1/O2v2	O1	none	Very high	0.9913		-	-	-	-	-	-	-	-	-	-	-	-
KP2305971	Klebsiella pneumoniae	strong	93	233194	927819	5766034	no	-	ST23	5	2	2	2	ybt 1; ICEKp10	47	clb 2 (truncated)	29-1LV	iuc 1	1	iro 1	2	rmp 1; KpVP-1	26-1LV	rmpA2_6*-60%	wzi1	KL1	K1	none	Very high	1		O1/O2v2	O1	none	Very high	0.9912		-	-	-	-	-	-	-	-	-	-	-	-
KP2306122	Klebsiella pneumoniae	strong	64	327022	1076585	5696184	no	-	ST23	5	2	8	12	ybt 1; ICEKp10	47	clb 2	29-3LV	iuc 1	1	iro 1	2	rmp 1; KpVP-1 (truncated)	31	rmpA2_6*-55%	wzi1	KL1	K1	none	Very high	0.9999		O1/O2v2	O1	none	Very high	0.9913		aac(6')-Ib-cr.v2;strA.v1^;strB.v1	-	-	qnrB1.v2^;qnrS1	-	-	-	-	sul2	tet(A).v1	-	dfrA14.v2*
KP2307636	Klebsiella pneumoniae	strong	68	291251	633606	5614280	no	-	ST23	5	2	1	1	ybt 1; ICEKp10	47-1LV	clb 2	29-4LV	iuc 1	1	iro 1	2	rmp 1; KpVP-1	26	rmpA2_6*-60%	wzi1	KL1	K1	none	Very high	0.9999		O1/O2v2	O1	?	Good	0.9913		-	-	-	-	-	-	-	-	-	-	-	-
KP2307660	Klebsiella pneumoniae	strong	58	312274	1076524	5616709	no	-	ST23	5	2	1	1	ybt 1; ICEKp10	47-1LV	clb 2	29-3LV	iuc 1	1	iro 1	2	rmp 1; KpVP-1	26	rmpA2_6*-55%	wzi1	KL1	K1	none	Very high	0.9999		O1/O2v2	O1	none	Very high	0.9913		-	-	-	-	-	-	-	-	-	-	-	-
KP2309083	Klebsiella pneumoniae	strong	67	353573	787365	5704972	no	-	ST23	5	2	2	2	ybt 1; ICEKp10	47	clb 2	29	iuc 1	1	iro 1	2	rmp 1; KpVP-1	26-1LV	rmpA2_6*-47%	wzi1	KL1	K1	none	Very high	0.9999		O1/O2v2	O1	none	Very high	0.9912		-	-	-	-	-	-	-	-	-	-	-	-
KP2309735	Klebsiella pneumoniae	strong	59	327040	748925	5688241	no	-	ST23	5	2	1	1	ybt 1; ICEKp10	47	clb 2	29-3LV	iuc 1	1	iro 1	2	rmp 1; KpVP-1	26	rmpA2_6*-47%	wzi1	KL1	K1	none	Very high	0.9999		O1/O2v2	O1	none	Very high	0.9913		-	-	-	-	-	-	-	-	-	-	-	-
KP2309852	Klebsiella pneumoniae	strong	68	305761	712273	5681855	no	-	ST23	5	2	2	2	ybt 1; ICEKp10	47-1LV	clb 2	29-3LV	iuc 1	1	iro 1	2	rmp 1; KpVP-1	26	rmpA2_6*-55%	wzi1	KL1	K1	none	Very high	0.9998		O1/O2v2	O1	none	Very high	0.9913		-	-	-	-	-	-	-	-	-	-	-	-
[truncated: 59 more columns]

## Sheet: Table S3 Virulence genes 
Table S3: A summary of all the virulence genes detected in the Irish genomes.
Isolate	NUM_FOUND	KP1_RS17220	KP1_RS17225	KP1_RS17230	KP1_RS17240	KP1_RS17280	KP1_RS17295	KP1_RS17300	KP1_RS17305	KP1_RS17315	KP1_RS17320	KP1_RS17325	KP1_RS17330	KP1_RS17335	KP1_RS17340	KP1_RS17345	KP1_RS17355	KP1_RS28055	KP1_RS29180	acrA	acrB	allA	allB	allC	allD	allR	allS	clbA	clbB	clbC	clbD	clbE	clbF	clbG	clbH	clbI	clbJ	clbK	clbL	clbM	clbN	clbO	clbP	clbQ	clbS	clpV/tssH	dotU/tssL	entA	entB
KP1901829	128	100	100	100	100	100	100	100	100	100	100	100	100	100	100	100	100	100	100	100	100	100	100	100	100	100	100	100	100	100	100	100	100	100	100	100	.	.	100	100	100	100	100	100	100	100	100	100	100
KP1901990	128	100	100	100	100	100	100	100	100	100	100	100	100	100	100	100	100	100	100	100	100	100	100	100	100	100	100	100	100	100	100	100	100	100	100	100	.	.	100	100	100	100	100	100	100	100	100	100	100
KP1902115	127	100	100	100	100	100	100	100	100	100	100	100	100	100	100	100	100	100	100	100	100	100	100	100	100	100	100	100	100	100	100	100	100	100	100	100	.	.	100	100	100	100	100	100	100	100	100	100	100
KP1903118	128	100	100	100	100	100	100	100	100	100	100	100	100	100	100	100	100	100	100	100	100	100	100	100	100	100	100	100	100	100	100	100	100	100	100	100	.	.	100	100	100	100	100	100	100	100	100	100	100
KP1903216	127	100	100	100	100	100	100	100	100	100	100	100	100	100	100	100	100	100	100	100	100	100	100	100	100	100	100	100	100	100	100	100	100	100	100	100	.	.	100	100	100	100	100	100	100	100	100	100	100
KP1903223	125	100	100	100	100	100	100	100	100	100	100	.	100	100	100	100	100	100	100	100	100	100	100	100	100	100	100	100	100	100	100	100	100	100	100	100	.	.	100	100	100	100	100	100	100	100	100	100	100
KP1903357	128	100	100	100	100	100	100	100	100	100	100	100	100	100	100	100	100	100	100	100	100	100	100	100	100	100	100	100	100	100	100	100	100	100	100	100	.	.	100	100	100	100	100	100	100	100	100	100	100
KP190393	126	100	100	100	100	100	100	100	100	100	100	100	100	100	100	100	100	100	100	100	100	100	100	100	100	100	100	100	100	100	100	100	100	100	100	100	.	.	100	100	100	100	100	100	100	100	100	100	100
KP1903992	128	100	100	100	100	100	100	100	100	100	100	100	100	100	100	100	100	100	100	100	100	100	100	100	100	100	100	100	100	100	100	100	100	100	100	100	.	.	100	100	100	100	100	100	100	100	100	100	100
KP1904279	128	100	100	100	100	100	100	100	100	100	100	100	100	100	100	100	100	100	100	100	100	100	100	100	100	100	100	100	100	100	100	100	100	100	100	100	.	.	100	100	100	100	100	100	100	100	100	100	100
KP1904582	128	100	100	100	100	100	100	100	100	100	100	100	100	100	100	100	100	100	100	100	100	100	100	100	100	100	100	100	100	100	100	100	100	100	100	100	.	.	100	100	100	100	100	100	100	100	100	100	100
KP1905048	127	100	100	100	100	100	100	100	100	100	100	100	100	100	100	100	100	100	100	100	100	100	100	100	100	100	100	100	100	100	100	100	100	100	100	100	.	.	100	100	100	100	100	100	100	100	100	100	100
KP1905546	127	100	100	100	100	100	100	100	100	100	100	100	100	100	100	100	100	100	100	100	100	100	100	100	100	100	100	100	100	100	100	100	100	100	100	100	.	.	100	100	100	100	100	100	100	100	100	100	100
KP190571	128	100	100	100	100	100	100	100	100	100	100	100	100	100	100	100	100	100	100	100	100	100	100	100	100	100	100	100	100	100	100	100	100	100	100	100	.	.	100	100	100	100	100	100	100	100	100	100	100
KP190612	128	100	100	100	100	100	100	100	100	100	100	100	100	100	100	100	100	100	100	100	100	100	100	100	100	100	100	100	100	100	100	100	100	100	100	100	.	.	100	100	100	100	100	100	100	100	100	100	100
KP1907090	126	100	100	100	100	100	100	100	100	100	100	100	100	100	100	100	100	100	100	100	100	100	100	100	100	100	100	100	100	100	100	100	100	100	100	100	.	.	100	100	100	100	100	100	100	100	100	100	100
KP1907345	128	100	100	100	100	100	100	100	100	100	100	100	100	100	100	100	100	100	100	100	100	100	100	100	100	100	100	100	100	100	100	100	100	100	100	100	.	.	100	100	100	100	100	100	100	100	100	100	100
KP1908337	127	100	100	100	100	100	100	100	100	100	100	100	100	100	100	100	100	100	100	100	100	100	100	100	100	100	100	100	100	100	100	100	100	100	100	100	.	.	100	100	100	100	100	100	100	100	100	100	100
KP190882	128	100	100	100	100	100	100	100	100	100	100	100	100	100	100	100	100	100	100	100	100	100	100	100	100	100	100	100	100	100	100	100	100	100	100	100	.	.	100	100	100	100	100	100	100	100	100	100	100
KP1909249	127	100	100	100	100	100	100	100	100	100	100	100	100	100	100	100	100	100	100	100	100	100	100	100	100	100	100	100	100	100	100	100	100	100	100	100	.	.	100	100	100	100	100	100	100	100	100	100	100
KP2001395	128	100	100	100	100	100	100	100	100	100	100	100	100	100	100	100	100	100	100	100	100	100	100	100	100	100	100	100	100	100	100	100	100	100	100	100	.	.	100	100	100	100	100	100	100	100	100	100	100
KP2001745	128	100	100	100	100	100	100	100	100	100	100	100	100	100	100	100	100	100	100	100	100	100	100	100	100	100	100	100	100	100	100	100	100	100	100	100	.	.	100	100	100	100	100	100	100	100	100	100	100
KP2002038	130	100	100	100	100	100	100	100	100	100	100	100	100	100	100	100	100	100	100	100	100	100	100	100	100	100	100	100	100	100	100	100	100	100	100	100	100	100	100	100	100	100	100	100	100	100	100	100	100
KP200213	128	100	100	100	100	100	100	100	100	100	100	100	100	100	100	100	100	100	100	100	100	100	100	100	100	100	100	100	100	100	100	100	100	100	100	100	.	.	100	100	100	100	100	100	100	100	100	100	100
KP2002643	128	100	100	100	100	100	100	100	100	100	100	100	100	100	100	100	100	100	100	100	100	100	100	100	100	100	100	100	100	100	100	100	100	100	100	100	.	.	100	100	100	100	100	100	100	100	100	100	100
KP2002789	128	100	100	100	100	100	100	100	100	100	100	100	100	100	100	100	100	100	100	100	100	100	100	100	100	100	100	100	93.77	100	100	100	100	100	100	100	.	.	100	100	100	100	100	100	100	100	100	100	100
KP2003267	128	100	100	100	100	100	100	100	100	100	100	100	100	100	100	100	100	100	100	100	100	100	100	100	100	100	100	100	100	100	100	100	100	100	100	100	.	.	100	100	100	100	100	100	100	100	100	100	100
KP2003599	128	100	100	100	100	100	100	100	100	100	100	100	100	100	100	100	100	100	100	100	100	100	100	100	100	100	100	100	100	100	100	100	100	100	100	100	.	.	100	100	100	100	100	100	100	100	100	100	100
KP2005501	128	100	100	100	100	100	100	100	100	100	100	100	100	100	100	100	100	100	100	100	100	100	100	100	100	100	100	100	100	100	100	100	100	100	100	100	.	.	100	100	100	100	100	100	100	100	100	100	100
KP2005568	128	100	100	100	100	100	100	100	100	100	100	100	100	100	100	100	100	100	100	100	100	100	100	100	100	100	100	100	100	100	100	100	100	100	100	100	.	.	100	100	100	100	100	100	100	100	100	100	100
KP2006398	128	100	100	100	100	100	100	100	100	100	100	100	100	100	100	100	100	100	100	100	100	100	100	100	100	100	100	100	100	100	100	100	100	100	100	100	.	.	100	100	100	100	100	100	100	100	100	100	100
KP2007772	128	100	100	100	100	100	100	100	100	100	100	100	100	100	100	100	100	100	100	100	100	100	100	100	100	100	100	100	100	100	100	100	100	100	100	100	.	.	100	100	100	100	100	100	100	100	100	100	100
KP2007855	128	100	100	100	100	100	100	100	100	100	100	100	100	100	100	100	100	100	100	100	100	100	100	100	100	100	100	100	100	100	100	100	100	100	100	100	.	.	100	100	100	100	100	100	100	100	100	100	100
KP2008474	128	100	100	100	100	100	100	100	100	100	100	100	100	100	100	100	100	100	100	100	100	100	100	100	100	100	100	100	100	100	100	100	100	100	100	100	.	.	100	100	100	100	100	100	100	100	100	100	100
KP2008639	123	100	100	100	100	100	100	100	100	100	100	100	100	100	100	100	100	100	100	100	100	100	100	100	100	100	100	100	100	100	100	100	100	100	100	100	.	.	100	100	100	100	100	100	100	100	100	100	100
KP2008668	127	100	100	100	100	100	100	100	100	100	100	100	100	100	100	100	100	100	100	100	100	100	100	100	100	100	100	100	100	100	100	100	100	100	100	100	.	.	100	100	100	100	100	100	100	100	100	100	100
KP2009387	124	100	100	100	100	100	100	100	100	100	100	100	100	100	100	100	100	100	100	100	100	100	100	100	100	100	100	100	100	100	100	100	100	100	100	100	.	.	100	100	100	100	100	100	100	100	100	100	100
KP2009433	128	100	100	100	100	100	100	100	100	100	100	100	100	100	100	100	100	100	100	100	100	100	100	100	100	100	100	100	100	100	100	100	100	100	100	100	.	.	100	100	100	100	100	100	100	100	100	100	100
KP2009574	128	100	100	100	100	100	100	100	100	100	100	100	100	100	100	100	100	100	100	100	100	100	100	100	100	100	100	100	100	100	100	100	100	100	100	100	.	.	100	100	100	100	100	100	100	100	100	100	100
KP2009899	129	100	100	100	100	100	100	100	100	100	100	100	100	100	100	100	100	100	100	100	100	100	100	100	100	100	100	100	100	100	100	100	100	100	100	100	90.35	.	100	100	100	100	100	100	100	100	100	100	100
KP2101532	128	99.92	100	100	100	100	100	100	100	100	100	100	100	100	100	100	100	100	100	100	100	100	100	100	100	100	100	100	100	100	100	100	100	100	100	100	.	.	100	100	100	100	100	100	100	100	100	100	100
KP2102068	127	100	100	100	100	100	100	100	100	100	100	100	100	100	100	100	100	100	100	100	100	100	100	100	100	100	100	100	100	100	100	100	100	100	100	100	.	.	100	100	100	100	100	100	100	100	100	100	100
KP2103244	128	100	100	100	100	100	100	100	100	100	100	100	100	100	100	100	100	100	100	100	100	100	100	100	100	100	100	100	100	100	100	100	100	100	100	100	.	.	100	100	100	100	100	100	100	100	100	100	100
KP2104144	128	100	100	100	100	100	100	100	100	100	100	100	100	100	100	100	100	100	100	100	100	100	100	100	100	100	100	100	100	100	100	100	100	100	100	100	.	.	100	100	100	100	100	100	100	90.43	100	100	100
KP2104506	128	100	100	100	100	100	100	100	100	100	100	100	100	100	100	100	100	100	100	100	100	100	100	100	100	100	100	100	100	100	100	100	100	100	100	100	.	.	100	100	100	100	100	100	100	100	100	100	100
KP2106708	128	100	100	100	100	100	100	100	100	100	100	100	100	100	100	100	100	100	100	100	100	100	100	100	100	100	100	100	100	100	100	100	100	100	100	100	.	.	100	100	100	100	100	100	100	100	100	100	100
KP2107522	128	100	100	100	100	100	100	100	100	100	100	100	100	100	100	100	100	100	100	100	100	100	100	100	100	100	100	100	100	100	100	100	100	100	100	100	.	.	100	100	100	100	100	100	100	100	100	100	100
KP2201724	130	100	100	100	100	100	100	100	100	100	100	100	100	100	100	100	100	100	100	100	100	100	100	100	100	100	100	100	100	100	100	100	100	100	100	100	100	100	100	100	100	100	100	100	100	100	100	100	100
KP2201758	128	100	100	100	100	100	100	100	100	100	100	100	100	100	100	100	100	100	100	100	100	100	100	100	100	100	100	100	100	100	100	100	100	100	100	100	.	.	100	100	100	100	100	100	100	100	100	100	100
KP2202414	128	100	100	100	100	100	100	100	100	100	100	100	100	100	100	100	100	100	100	100	100	100	100	100	100	100	100	100	100	100	100	100	100	100	100	100	.	.	100	100	100	100	100	100	100	100	100	100	100
KP2203064	128	100	100	100	100	100	100	100	100	100	100	100	100	100	100	100	100	100	100	100	100	100	100	100	100	100	100	100	100	100	100	100	100	100	100	100	.	.	100	100	100	100	100	100	100	100	100	100	100
KP2203318	128	100	100	100	100	100	100	100	100	100	100	100	100	100	100	100	100	100	100	100	100	100	100	100	100	100	100	100	100	100	100	100	100	100	100	100	.	.	100	100	100	100	100	100	100	100	100	100	100
KP2203426	128	100	100	100	100	100	100	100	100	100	100	100	100	100	100	100	100	100	100	100	100	100	100	100	100	100	100	100	100	100	100	100	100	100	100	100	.	.	100	100	100	100	100	100	100	100	100	100	100
KP2204130	128	100	100	100	100	100	100	100	100	100	100	100	100	100	100	100	100	100	100	100	100	100	100	100	100	100	100	100	100	100	100	100	100	100	100	100	.	.	100	100	100	100	100	100	100	100	100	100	100
KP2204140	128	100	100	100	100	100	100	100	100	100	100	100	100	100	100	100	100	100	100	100	100	100	100	100	100	100	100	100	100	100	100	100	100	100	100	100	.	.	100	100	100	100	100	100	100	100	100	100	100
KP220477	128	100	100	100	100	100	100	100	100	100	100	100	100	100	100	100	100	100	100	100	100	100	100	100	100	100	100	100	100	100	100	100	100	100	100	100	.	.	100	100	100	100	100	100	100	100	100	100	100
KP2204839	128	100	100	100	100	100	100	100	100	100	100	100	100	100	100	100	100	100	100	100	100	100	100	100	100	100	100	100	100	100	100	100	100	100	100	100	.	.	100	100	100	100	100	100	100	100	100	100	100
KP2204971	128	100	100	100	100	100	100	100	100	100	100	100	100	100	100	100	100	100	100	100	100	100	100	100	100	100	100	100	100	100	100	100	100	100	100	100	.	.	100	100	100	100	100	100	100	100	100	100	100
KP2205198	128	100	100	100	100	100	100	100	100	100	100	100	100	100	100	100	100	100	100	100	100	100	100	100	100	100	100	100	100	100	100	100	100	100	100	100	.	.	100	100	100	100	100	100	100	100	100	100	100
KP2205246	128	100	100	100	100	100	100	100	100	100	100	100	100	100	100	100	100	100	100	100	100	100	100	100	100	100	100	100	100	100	100	100	100	100	100	100	.	.	100	100	100	100	100	100	100	100	100	100	100
KP2205306	128	100	100	100	100	100	100	100	100	100	100	100	100	100	100	100	100	100	100	100	100	100	100	100	100	100	100	100	100	100	100	100	100	100	100	100	.	.	100	100	100	100	100	100	100	100	100	100	100
KP2205590	128	100	100	100	100	100	100	100	100	100	100	100	100	100	100	100	100	100	100	100	100	100	100	100	100	100	100	100	100	100	100	100	100	100	100	100	.	.	100	100	100	100	100	100	100	100	100	100	100
KP2205899	128	100	100	100	100	100	100	100	100	100	100	100	100	100	100	100	100	100	100	100	100	100	100	100	100	100	100	100	100	100	100	100	100	100	100	100	.	.	100	100	100	100	100	100	100	100	100	100	100
KP2205951	128	100	100	100	100	100	100	100	100	100	100	100	100	100	100	100	100	100	100	100	100	100	100	100	100	100	100	100	100	100	100	100	100	100	100	100	.	.	100	100	100	100	100	100	100	100	100	100	100
KP2206007	128	100	100	100	100	100	100	100	100	100	100	100	100	100	100	100	100	100	100	100	100	100	100	100	100	100	100	100	100	100	100	100	100	100	100	100	.	.	100	100	100	100	100	100	100	100	100	100	100
KP220608	86	100	100	100	100	100	.	.	.	.	.	.	.	.	.	100	99.84	.	.	100	100	.	.	.	.	.	.	.	.	.	.	.	.	.	.	.	.	.	.	.	.	.	.	.	.	100	100	100	100
KP2206561	128	100	100	100	100	100	100	100	100	100	100	100	100	100	100	100	100	100	100	100	100	100	100	100	100	100	100	100	100	100	100	100	100	100	100	100	.	.	100	100	100	100	100	100	100	100	100	100	100
KP2207265	128	100	100	100	100	100	100	100	100	100	100	100	100	100	100	100	100	100	100	100	100	100	100	100	100	100	100	100	100	100	100	100	100	100	100	100	.	.	100	100	100	100	100	100	100	100	100	100	100
KP2207815	128	100	100	100	100	100	100	100	100	100	100	100	100	100	100	100	100	100	100	100	100	100	100	100	100	100	100	100	100	100	100	100	100	100	100	100	.	.	100	100	100	100	100	100	100	100	100	100	100
KP2207895	128	100	100	100	100	100	100	100	100	100	100	100	100	100	100	100	100	100	100	100	100	100	100	100	100	100	100	100	100	100	100	100	100	100	100	100	.	.	100	100	100	100	100	100	100	100	100	100	100
KP2208217	127	100	100	100	100	100	100	100	100	100	100	100	100	100	100	100	100	100	100	100	100	100	100	100	100	100	100	100	100	100	100	100	100	100	100	100	.	.	100	100	100	100	100	100	100	100	100	100	100
KP2208232	128	100	100	100	100	100	100	100	100	100	100	100	100	100	100	100	100	100	100	100	100	100	100	100	100	100	100	100	100	100	100	100	100	100	100	100	.	.	100	100	100	100	100	100	100	100	100	100	100
KP2208673	128	100	100	100	100	100	100	100	100	100	100	100	100	100	100	100	100	100	100	100	100	100	100	100	100	100	100	100	100	100	100	100	100	100	100	100	.	.	100	100	100	100	100	100	100	100	100	100	100
KP2209320	128	99.67	100	100	100	100	100	100	100	100	100	100	100	100	100	100	100	100	100	100	100	100	100	100	100	100	100	100	100	100	100	100	100	100	100	100	.	.	100	100	100	100	100	100	100	100	100	100	100
KP2209486	128	100	100	100	100	100	100	100	100	100	100	100	100	100	100	100	100	100	100	100	100	100	100	100	100	100	100	100	100	100	100	100	100	100	100	100	.	.	100	100	100	100	100	100	100	100	100	100	100
KP2301394	128	100	100	100	100	100	100	100	100	100	100	100	100	100	100	100	100	100	100	100	100	100	100	100	100	100	100	100	100	100	100	100	100	100	100	100	.	.	100	100	100	100	100	100	100	100	100	100	100
KP2301953	128	100	100	100	100	100	100	100	100	100	100	100	100	100	100	100	100	100	100	100	100	100	100	100	100	100	100	100	100	100	100	100	100	100	100	100	.	.	100	100	100	100	100	100	100	100	100	100	100
KP2302257	86	100	100	100	100	100	.	.	.	.	.	.	.	.	.	100	99.84	.	.	100	100	.	.	.	.	.	.	.	.	.	.	.	.	.	.	.	.	.	.	.	.	.	.	.	.	100	100	100	100
KP2302289	128	100	100	100	100	100	100	100	100	100	100	100	100	100	100	100	100	100	100	100	100	100	100	100	100	100	100	100	100	100	100	100	100	100	100	100	.	.	100	100	100	100	100	100	100	100	100	100	100
KP2302535	128	100	100	100	100	100	100	100	100	100	100	100	100	100	100	100	100	100	100	100	100	100	100	100	100	100	100	100	100	100	100	100	100	100	100	100	.	.	100	100	100	100	100	100	100	100	100	100	100
KP2302798	128	100	100	100	100	100	100	100	100	100	100	100	100	100	100	100	100	100	100	100	100	100	100	100	100	100	100	100	100	100	100	100	100	100	100	100	.	.	100	100	100	100	100	100	100	100	100	100	100
KP2303659	127	100	100	100	100	100	100	100	100	100	100	100	100	100	100	100	100	100	100	100	100	100	100	100	100	100	100	100	.	100	100	100	100	100	100	100	.	.	100	100	100	100	100	100	100	100	100	100	100
KP2305718	128	100	100	100	100	100	100	100	100	100	100	100	100	100	100	100	100	100	100	100	100	100	100	100	100	100	100	100	100	100	100	100	100	100	100	100	.	.	100	100	100	100	100	100	100	100	100	100	100
KP2305971	128	100	100	100	100	100	100	100	100	100	100	100	100	100	100	100	100	100	100	100	100	100	100	100	100	100	100	99.86	100	100	100	100	100	100	100	100	.	.	100	100	100	100	100	100	100	100	100	100	100
KP2306122	130	100	100	100	100	100	100	100	100	100	100	100	100	100	100	100	100	100	100	100	100	100	100	100	100	100	100	100	100	100	100	100	100	100	100	100	100	100	100	100	100	100	100	100	100	100	100	100	100
KP2307636	128	96.03	100	100	100	100	100	100	100	100	100	100	100	100	100	100	100	100	100	100	100	100	100	100	100	100	100	100	100	100	100	100	100	100	100	100	.	.	100	100	100	100	100	100	100	100	100	100	100
KP2307660	128	100	100	100	100	100	100	100	100	100	100	100	100	100	100	100	100	100	100	100	100	100	100	100	100	100	100	100	100	100	100	100	100	100	100	100	.	.	100	100	100	100	100	100	100	100	100	100	100
KP2309083	128	100	100	100	100	100	100	100	100	100	100	100	100	100	100	100	100	100	100	100	100	100	100	100	100	100	100	100	100	100	100	100	100	100	100	100	.	.	100	100	100	100	100	100	100	100	100	100	100
KP2309735	128	100	100	100	100	100	100	100	100	100	100	100	100	100	100	100	100	100	100	100	100	100	100	100	100	100	100	100	100	100	100	100	100	100	100	100	.	.	100	100	100	100	100	100	100	100	100	100	100
KP2309852	127	100	100	100	100	100	100	100	100	100	100	100	100	100	100	100	100	100	100	100	100	100	100	100	100	100	100	100	100	100	100	100	100	100	100	100	.	.	100	100	100	100	100	100	100	100	100	100	100
[truncated: 84 more columns]

## Sheet: Table S4 Plasmids
Table S4: Summary of all plasmid replicon types detected in the Irish genomes.
Isolate	NUM_FOUND	Col(Ye4449)	Col(pHAD28)	Col156	Col440II	ColKP3	ColRNAI	ColpVC	IncC	IncFIA(HI1)	IncFII(pAR0022)	IncFII(pCRY)	IncFII(pCoo)	IncFII(pKP91)	IncFII	IncHI1B(pNDM-MAR)	IncL	IncX10	IncX1	IncX3	repB(R1701)	repB_KLEB_VIR
KP1901829	3	.	.	.	.	.	.	.	.	.	.	.	.	.	.	84.91	100	.	.	.	.	100
KP1901990	4	.	.	.	.	.	.	.	.	100	.	.	.	.	.	84.91	100	.	.	.	.	100
KP1902115	4	.	.	.	.	.	.	.	.	100	.	.	.	.	.	84.91	100	.	.	.	.	100
KP1903118	5	.	.	.	.	.	90.77	.	.	100	.	.	.	.	.	84.91	100	.	.	.	.	100
KP1903216	4	.	.	.	.	.	.	.	.	100	.	.	.	.	.	84.91	100	.	.	.	.	100
KP1903223	4	.	.	.	.	.	.	.	.	100	.	.	.	.	.	84.91	100	.	.	.	.	100
KP1903357	5	.	98.47;100.00	.	99.29;99.29	.	.	.	.	.	.	.	.	.	.	84.91	100	.	.	.	.	100
KP190393	4	.	.	.	.	.	.	.	.	100	.	.	.	.	.	84.91	100	.	.	.	.	100
KP1903992	5	.	.	.	.	.	100	.	.	100	.	.	.	.	.	84.91	100	.	.	.	.	100
KP1904279	4	.	.	.	.	.	.	.	.	100	.	.	.	.	.	84.91	100	.	.	.	.	100
KP1904582	3	.	.	.	.	.	.	.	.	.	.	.	.	.	.	84.91	100	.	.	.	.	100
KP1905048	3	.	.	.	.	.	.	.	.	.	.	.	.	.	.	84.91	100	.	.	.	.	100
KP1905546	5	.	.	.	.	.	90.77	.	.	100	.	.	.	.	.	84.91	100	.	.	.	.	100
KP190571	4	.	.	.	.	.	.	.	.	100	.	.	.	.	.	84.91	100	.	.	.	.	100
KP190612	5	.	.	.	.	.	90.77	.	.	100	.	.	.	.	.	84.91	100	.	.	.	.	100
KP1907090	4	.	.	.	.	.	.	.	.	100	.	.	.	.	.	84.91	100	.	.	.	.	100
KP1907345	5	.	.	.	.	.	90.77	.	.	100	.	.	.	.	.	84.91	100	.	.	.	.	100
KP1908337	5	.	.	.	.	.	90.77	.	.	100	.	.	.	.	.	84.91	100	.	.	.	.	100
KP190882	4	.	.	.	.	.	.	.	.	100	.	.	.	.	.	84.91	100	.	.	.	.	100
KP1909249	5	.	.	.	.	.	90.77	.	.	100	.	.	.	.	.	84.91	100	.	.	.	.	100
KP2001395	4	.	.	.	.	.	.	.	.	100	.	.	.	.	.	84.91	100	.	.	.	.	100
KP2001745	3	.	.	.	.	.	.	.	.	.	.	.	.	.	.	84.91	100	.	.	.	.	100
KP2002038	3	.	.	.	.	.	.	.	.	100	.	.	.	.	.	84.91	.	.	.	.	.	100
KP200213	4	.	.	.	.	.	86.15	.	.	.	.	.	.	.	.	84.91	100	.	.	.	.	100
KP2002643	2	.	.	.	.	.	.	.	.	.	.	.	.	.	.	84.91	.	.	.	.	.	100
KP2002789	4	.	.	.	.	.	.	.	.	100	.	.	.	.	.	84.91	100	.	.	.	.	100
KP2003267	3	.	.	.	.	.	.	.	.	.	.	.	.	.	.	84.91	100	.	.	.	.	100
KP2003599	3	.	.	.	.	.	.	.	.	.	.	.	.	.	.	84.91	100	.	.	.	.	100
KP2005501	3	.	.	.	.	.	.	.	.	.	.	.	.	.	.	84.91	100	.	.	.	.	100
KP2005568	4	.	.	.	.	.	.	.	.	100	.	.	.	96.09	.	84.91	.	.	.	.	.	100
KP2006398	4	.	.	.	.	.	90.77	.	.	.	.	.	.	.	.	84.91	100	.	.	.	.	100
KP2007772	3	.	.	.	.	.	.	.	.	.	.	.	.	.	.	84.91	100	.	.	.	.	100
KP2007855	3	.	.	.	.	.	.	.	.	.	.	.	.	.	.	84.91	100	.	.	.	.	100
KP2008474	3	.	.	.	.	.	.	.	.	.	.	.	.	.	.	84.91	100	.	.	.	.	100
KP2008639	3	.	.	.	.	.	.	.	.	.	.	.	.	.	.	84.91	100	.	.	.	.	100
KP2008668	4	.	.	.	.	.	.	.	.	100	.	.	.	.	.	84.91	100	.	.	.	.	100
KP2009387	3	.	.	.	.	.	.	.	.	.	.	.	.	.	.	84.91	100	.	.	.	.	100
KP2009433	2	.	.	.	.	.	.	.	.	.	.	.	.	.	.	84.91	.	.	.	.	.	100
KP2009574	4	.	.	.	.	.	.	.	.	100	.	.	.	.	.	84.91	100	.	.	.	.	100
KP2009899	3	.	.	.	.	.	.	.	.	.	.	.	.	.	.	84.91	100	.	.	.	.	100
KP2101532	7	.	.	.	.	.	100	.	.	100	.	.	.	.	.	84.91	100	100	100	.	.	100
KP2102068	2	.	.	.	.	.	.	.	.	.	.	.	.	.	.	84.91	.	.	.	.	.	100
KP2103244	3	.	.	.	.	.	.	.	.	.	.	.	.	.	.	84.91	100	.	.	.	.	100
KP2104144	2	.	.	.	.	.	.	.	.	.	.	.	.	.	.	84.91	.	.	.	.	.	100
KP2104506	7	99.48	97.71	.	.	.	.	.	.	.	.	.	.	96.09	.	84.91	.	.	.	100	100	100
KP2106708	3	.	.	.	.	.	.	.	.	.	.	.	.	.	.	84.91	100	.	.	.	.	100
KP2107522	3	.	.	.	.	.	.	.	.	100	.	.	.	.	.	.	100	.	.	.	.	100
KP2201724	3	.	.	.	.	.	.	.	.	.	.	.	.	.	.	84.91	100	.	.	.	.	100
KP2201758	4	.	.	.	.	.	.	.	.	100	.	.	.	.	.	84.91	100	.	.	.	.	100
KP2202414	3	.	.	.	.	.	.	.	.	100	.	.	.	.	.	84.91	.	.	.	.	.	100
KP2203064	4	.	.	.	.	.	.	.	.	100	.	.	.	.	.	84.91	100	.	.	.	.	100
KP2203318	3	.	.	.	.	.	.	.	.	.	.	.	.	.	.	84.91	100	.	.	.	.	100
KP2203426	3	.	.	.	.	.	.	.	.	.	.	.	.	.	.	84.91	100	.	.	.	.	100
KP2204130	3	.	.	.	.	.	.	.	.	.	.	.	.	.	.	84.91	100	.	.	.	.	100
KP2204140	3	.	.	.	.	.	.	.	.	.	.	.	.	.	.	84.91	100	.	.	.	.	100
KP220477	3	.	.	.	.	.	.	.	.	.	.	.	.	.	.	84.91	100	.	.	.	.	100
KP2204839	3	.	.	.	.	.	.	.	.	.	.	.	.	.	.	84.91	100	.	.	.	.	100
KP2204971	3	.	.	.	.	.	.	.	.	.	.	.	.	.	.	84.91	100	.	.	.	.	100
KP2205198	4	.	.	.	.	.	.	.	.	100	.	.	.	.	.	84.91	100	.	.	.	.	100
KP2205246	3	.	.	.	.	.	.	.	.	.	.	.	.	.	.	84.91	100	.	.	.	.	100
KP2205306	4	.	.	.	.	.	.	.	.	100	.	.	.	.	.	84.91	100	.	.	.	.	100
KP2205590	3	.	.	.	.	.	.	.	.	100	.	.	.	.	.	84.91	.	.	.	.	.	100
KP2205899	3	.	.	.	.	.	.	.	.	.	.	.	.	.	.	84.91	100	.	.	.	.	100
KP2205951	4	.	.	.	.	.	.	.	.	100	.	.	.	.	.	84.91	100	.	.	.	.	100
KP2206007	2	.	.	.	.	.	.	.	.	.	.	.	.	.	.	84.91	.	.	.	.	.	100
KP220608	7	.	.	.	.	.	.	100	.	100	98.64	95.28	.	100	100	.	.	.	.	.	.	100
KP2206561	3	.	.	.	.	.	.	.	.	.	.	.	.	.	.	84.91	100	.	.	.	.	100
KP2207265	3	.	.	.	.	.	.	.	.	.	.	.	.	.	.	84.91	100	.	.	.	.	100
KP2207815	3	.	.	.	.	.	.	.	.	.	.	.	.	.	.	84.91	100	.	.	.	.	100
KP2207895	4	.	.	.	.	.	.	.	.	100	.	.	.	.	.	84.91	100	.	.	.	.	100
KP2208217	4	.	.	.	.	.	.	.	.	100	.	.	.	.	.	84.91	100	.	.	.	.	100
KP2208232	4	.	.	.	.	.	.	.	.	100	.	.	.	.	.	84.91	100	.	.	.	.	100
KP2208673	3	.	.	.	.	.	.	.	.	.	.	.	.	.	.	84.91	100	.	.	.	.	100
KP2209320	2	.	.	.	.	.	.	.	.	.	.	.	.	.	.	84.91	.	.	.	.	.	100
KP2209486	4	.	87.79	.	.	.	.	.	100	.	.	.	.	.	.	84.91	.	.	.	.	.	100
KP2301394	4	.	.	.	.	.	.	.	.	.	.	.	97.71	.	.	84.91	100	.	.	.	.	100
KP2301953	3	.	.	.	.	.	.	.	.	100	.	.	.	.	.	84.91	.	.	.	.	.	100
KP2302257	8	.	.	.	.	.	.	100	100	100	98.64	95.28	.	100	100	.	.	.	.	.	.	100
KP2302289	3	.	.	.	.	.	.	.	.	.	.	.	.	.	.	84.91	100	.	.	.	.	100
KP2302535	3	.	.	.	.	.	.	.	.	.	.	.	.	.	.	84.91	100	.	.	.	.	100
KP2302798	2	.	.	.	.	.	.	.	.	.	.	.	.	.	.	84.91	.	.	.	.	.	100
KP2303659	3	.	.	.	.	.	.	.	.	.	.	.	.	.	.	84.91	100	.	.	.	.	100
KP2305718	3	.	.	.	.	.	.	.	.	.	.	.	.	.	.	84.91	100	.	.	.	.	100
KP2305971	3	.	.	.	.	.	.	.	.	.	.	.	.	.	.	84.91	100	.	.	.	.	100
KP2306122	5	.	.	.	.	81.79	.	.	.	100	.	.	.	.	.	84.91	.	.	.	100	.	100
KP2307636	3	.	.	.	.	.	.	.	.	.	.	.	.	.	.	84.91	100	.	.	.	.	100
KP2307660	3	.	.	.	.	.	.	.	.	.	.	.	.	.	.	84.91	100	.	.	.	.	100
KP2309083	3	.	.	.	.	.	.	.	.	.	.	.	.	.	.	84.91	100	.	.	.	.	100
KP2309735	4	.	.	100	.	.	.	.	.	.	.	.	.	.	.	84.91	100	.	.	.	.	100
KP2309852	4	.	.	.	.	.	.	.	.	.	.	.	.	.	100	84.91	100	.	.	.	.	100

## Sheet: Table S5 AMR Genes
Table S5: A summary of the resistance genes and chromosomal point mutations detected in the Irish genomes seperated by chromosome and plasmid as predicted by platon.
Isolate	Location	Source	Predicted Chromosomal Contigs										Predicted Plasmid Contigs																																		Chromosomal point mutations
			NUM_FOUND	aac(6')-Ib-D181Y	blaSHV-187	blaSHV-190	fosA10	fosA6	oqxA	oqxA5	oqxB	oqxB12	NUM_FOUND	aac(3)-IIe	aac(6')-Ib-AKT	aac(6')-Ib-D181Y	aadA12	ant(2'')-Ia	aph(3'')-Ib	aph(3')-VI	aph(6)-Id	armA	blaACC-1	blaCTX-M-15	blaCTX-M-55	blaLAP-2	blaNDM-1	blaOXA-1	blaOXA-10	blaOXA-181	blaOXA-48	blaTEM-1	blaTEM-150	blaTEM-235	ble-MBL	catA2	dfrA14	dfrA5	mph(A)	mph(E)	msr(E)	qnrB1	qnrS1	sul1	sul2	tet(A)
KP1901829	SouthE1	Rectal	4	.	.	100	.	100	.	100	.	100	1	.	.	.	.	.	.	.	.	.	.	.	.	.	.	.	.	.	100	.	.	.	.	.	.	.	.	.	.	.	.	.	.	.
KP1901990	SouthE1	Rectal	4	.	.	100	.	100	.	100	.	100	10	.	.	.	.	.	99.88	.	100	.	.	100	.	.	.	100	.	.	100	100	.	.	.	.	100	.	.	.	.	100	.	.	100	100	ompK36_Q313STOP
KP1902115	SouthE1	Rectal	5	100	.	100	.	100	.	100	.	100	6	100	.	.	.	.	.	.	.	.	.	.	.	.	.	100	.	.	100	.	.	.	.	.	100	.	.	.	.	100	.	.	.	100
KP1903118	SouthE1	Blood	4	.	.	100	.	100	.	100	.	100	10	.	.	.	.	.	99.88	.	100	.	.	100	.	.	.	100	.	.	91.6	100	.	.	.	.	100	.	.	.	.	100	.	.	100	100
KP1903216	SouthE1	Rectal	5	100	.	100	.	100	.	100	.	100	10	.	.	.	.	.	99.88	.	100	.	.	100	.	.	.	100	.	.	100	100	.	.	.	.	100	.	.	.	.	100	.	.	100	100
KP1903223	SouthE1	Rectal	4	.	.	100	.	100	.	100	.	100	7	100	.	100	.	.	.	.	.	.	.	.	.	.	.	100	.	.	100	.	.	.	.	.	100	.	.	.	.	100	.	.	.	100
KP1903357	SouthE1	Faeces	4	.	.	100	.	100	.	100	.	100	1	.	.	.	.	.	.	.	.	.	.	.	.	.	.	.	.	.	100	.	.	.	.	.	.	.	.	.	.	.	.	.	.	.
KP190393	SouthE1	Urine	5	100	.	100	.	100	.	100	.	100	5	100	.	.	.	.	.	.	.	.	.	.	.	.	.	100	.	.	100	.	.	.	.	.	100	.	.	.	.	100	.	.	.	.
KP1903992	South4	Rectal	4	.	.	100	.	100	.	100	.	100	6	100	.	100	.	.	.	.	.	.	.	.	.	.	.	100	.	.	100	.	.	.	.	.	100	.	.	.	.	100	.	.	.	.
KP1904279	SouthE1	Rectal	4	.	.	100	.	100	.	100	.	100	7	100	.	100	.	.	.	.	.	.	.	.	.	.	.	100	.	.	100	.	.	.	.	.	100	.	.	.	.	100	.	.	.	100
KP1904582	SouthE4	Rectal	4	.	.	100	.	100	.	100	.	100	1	.	.	.	.	.	.	.	.	.	.	.	.	.	.	.	.	.	100	.	.	.	.	.	.	.	.	.	.	.	.	.	.	.
KP1905048	SouthE4	Rectal	4	.	.	100	.	100	.	100	.	100	1	.	.	.	.	.	.	.	.	.	.	.	.	.	.	.	.	.	100	.	.	.	.	.	.	.	.	.	.	.	.	.	.	.
KP1905546	SouthE2	Swab- Foot	4	.	.	100	.	100	.	100	.	100	10	.	.	.	.	.	99.88	.	100	.	.	100	.	.	.	100	.	.	100	100	.	.	.	.	100	.	.	.	.	100	.	.	100	100
KP190571	SouthE4	Rectal	4	.	.	100	.	100	.	100	.	100	7	100	.	100	.	.	.	.	.	.	.	.	.	.	.	100	.	.	100	.	.	.	.	.	100	.	.	.	.	100	.	.	.	100
KP190612	SouthE1	Rectal	4	.	.	100	.	100	.	100	.	100	10	.	.	.	.	.	99.88	.	100	.	.	100	.	.	.	100	.	.	100	100	.	.	.	.	100	.	.	.	.	100	.	.	100	100
KP1907090	SouthE1	Urine	4	.	.	100	.	100	.	100	.	100	6	100	.	100	.	.	.	.	.	.	.	.	.	.	.	100	.	.	100	.	.	.	.	.	100	.	.	.	.	100	.	.	.	.
KP1907345	SouthE1	Faeces	4	.	.	100	.	100	.	100	.	100	10	.	.	.	.	.	99.88	.	100	.	.	100	.	.	.	100	.	.	100	100	.	.	.	.	100	.	.	.	.	100	.	.	100	100
KP1908337	SouthE1	Rectal	4	.	.	100	.	100	.	100	.	100	10	.	.	.	.	.	99.88	.	100	.	.	100	.	.	.	100	.	.	100	100	.	.	.	.	100	.	.	.	.	100	.	.	100	100
KP190882	SouthE1	Rectal	4	.	.	100	.	100	.	100	.	100	10	.	.	.	.	.	99.88	.	100	.	.	100	.	.	.	100	.	.	100	100	.	.	.	.	100	.	.	.	.	100	.	.	100	100
KP1909249	SouthE1	Rectal	4	.	.	100	.	100	.	100	.	100	10	.	.	.	.	.	99.88	.	100	.	.	100	.	.	.	100	.	.	100	100	.	.	.	.	100	.	.	.	.	100	.	.	100	100
KP2001395	SouthE2	Swab-Peg site	5	100	.	100	.	100	.	100	.	100	6	100	.	.	.	.	.	.	.	.	.	.	.	.	.	100	.	.	100	.	.	.	.	.	100	.	.	.	.	100	.	.	.	100
KP2001745	SouthE2	Urine	4	.	.	100	.	100	.	100	.	100	1	.	.	.	.	.	.	.	.	.	.	.	.	.	.	.	.	.	100	.	.	.	.	.	.	.	.	.	.	.	.	.	.	.
KP2002038	SouthE1	Blood	5	100	.	100	.	100	.	100	.	100	9	.	.	.	.	.	99.88	.	100	.	.	100	.	.	.	100	.	.	.	100	.	.	.	.	100	.	.	.	.	100	.	.	100	100
KP200213	SouthE1	Blood	4	.	.	100	.	100	.	100	.	100	1	.	.	.	.	.	.	.	.	.	.	.	.	.	.	.	.	.	100	.	.	.	.	.	.	.	.	.	.	.	.	.	.	.
KP2002643	SouthE1	Aspirate liver abscess	4	.	.	100	.	100	.	100	.	100	0	.	.	.	.	.	.	.	.	.	.	.	.	.	.	.	.	.	.	.	.	.	.	.	.	.	.	.	.	.	.	.	.	.
KP2002789	South2	Rectal	4	.	.	100	.	100	.	100	.	100	7	100	.	100	.	.	.	.	.	.	.	.	.	.	.	100	.	.	100	.	.	.	.	.	100	.	.	.	.	100	.	.	.	100
KP2003267	East2	Rectal	4	.	.	100	.	100	.	100	.	100	2	.	.	.	.	.	.	.	.	.	100	.	.	.	.	.	.	.	100	.	.	.	.	.	.	.	.	.	.	.	.	.	.	.
KP2003599	East2	Rectal	4	.	.	100	.	100	.	100	.	100	2	.	.	.	.	.	.	.	.	.	100	.	.	.	.	.	.	.	100	.	.	.	.	.	.	.	.	.	.	.	.	.	.	.
KP2005501	East2	Urine	4	.	.	100	.	100	.	100	.	100	2	.	.	.	.	.	.	.	.	.	100	.	.	.	.	.	.	.	100	.	.	.	.	.	.	.	.	.	.	.	.	.	.	.
KP2005568	West1	Aspirate liver abscess	4	.	.	100	.	100	.	100	.	100	0	.	.	.	.	.	.	.	.	.	.	.	.	.	.	.	.	.	.	.	.	.	.	.	.	.	.	.	.	.	.	.	.	.
KP2006398	SouthE1	Rectal	4	.	.	100	.	100	.	100	.	100	1	.	.	.	.	.	.	.	.	.	.	.	.	.	.	.	.	.	100	.	.	.	.	.	.	.	.	.	.	.	.	.	.	.
KP2007772	East1	Rectal	4	.	.	100	.	100	.	100	.	100	2	.	.	.	.	.	.	.	.	.	100	.	.	.	.	.	.	.	100	.	.	.	.	.	.	.	.	.	.	.	.	.	.	.
KP2007855	SouthE2	Swab-Stoma	4	.	.	100	.	100	.	100	.	100	1	.	.	.	.	.	.	.	.	.	.	.	.	.	.	.	.	.	100	.	.	.	.	.	.	.	.	.	.	.	.	.	.	.
KP2008474	SouthE1	Rectal	4	.	.	100	.	100	.	100	.	100	1	.	.	.	.	.	.	.	.	.	.	.	.	.	.	.	.	.	100	.	.	.	.	.	.	.	.	.	.	.	.	.	.	.
KP2008639	SouthE1	Rectal	4	.	.	100	.	100	.	100	.	100	1	.	.	.	.	.	.	.	.	.	.	.	.	.	.	.	.	.	100	.	.	.	.	.	.	.	.	.	.	.	.	.	.	.
KP2008668	SouthE2	Rectal	4	.	.	100	.	100	.	100	.	100	7	100	.	100	.	.	.	.	.	.	.	.	.	.	.	100	.	.	100	.	.	.	.	.	100	.	.	.	.	100	.	.	.	100
KP2009387	East13	Rectal	4	.	.	100	.	100	.	100	.	100	1	.	.	.	.	.	.	.	.	.	.	.	.	.	.	.	.	.	100	.	.	.	.	.	.	.	.	.	.	.	.	.	.	.
KP2009433	SouthE1	Blood	4	.	.	100	.	100	.	100	.	100	0	.	.	.	.	.	.	.	.	.	.	.	.	.	.	.	.	.	.	.	.	.	.	.	.	.	.	.	.	.	.	.	.	.
KP2009574	SouthE2	Rectal	4	.	.	100	.	100	.	100	.	100	7	100	.	100	.	.	.	.	.	.	.	.	.	.	.	100	.	.	100	.	.	.	.	.	100	.	.	.	.	100	.	.	.	100
KP2009899	SouthE1	Urine	4	.	.	100	.	100	.	100	.	100	1	.	.	.	.	.	.	.	.	.	.	.	.	.	.	.	.	.	100	.	.	.	.	.	.	.	.	.	.	.	.	.	.	.
KP2101532	SouthE1	Blood	4	.	.	100	.	100	.	100	.	100	5	.	.	100	.	.	.	.	.	.	.	.	.	.	.	100	.	.	100	.	.	.	.	.	100	.	.	.	.	100	.	.	.	.
KP2102068	SouthE1	Fluid gall bladder	4	.	.	100	.	100	.	100	.	100	0	.	.	.	.	.	.	.	.	.	.	.	.	.	.	.	.	.	.	.	.	.	.	.	.	.	.	.	.	.	.	.	.	.
KP2103244	East11	Rectal	4	.	.	100	.	100	.	100	.	100	2	.	.	.	.	.	.	.	.	.	100	.	.	.	.	.	.	.	100	.	.	.	.	.	.	.	.	.	.	.	.	.	.	.
KP2104144	West2	Blood	4	.	.	100	.	100	.	100	.	100	0	.	.	.	.	.	.	.	.	.	.	.	.	.	.	.	.	.	.	.	.	.	.	.	.	.	.	.	.	.	.	.	.	.
KP2104506	Mid1	Blood	4	.	.	100	.	100	.	100	.	100	1	.	.	.	.	.	.	.	.	.	.	.	.	.	.	.	.	.	.	100	.	.	.	.	.	.	.	.	.	.	.	.	.	.
KP2106708	SouthE2	Rectal	4	.	.	100	.	100	.	100	.	100	1	.	.	.	.	.	.	.	.	.	.	.	.	.	.	.	.	.	100	.	.	.	.	.	.	.	.	.	.	.	.	.	.	.
KP2107522	SouthE2	Rectal	5	100	.	100	.	100	.	100	.	100	4	.	.	.	.	.	.	.	.	.	.	.	.	.	.	100	.	.	100	.	.	.	.	.	100	.	.	.	.	100	.	.	.	.
KP2201724	SouthE3	Rectal	4	.	.	100	.	100	.	100	.	100	1	.	.	.	.	.	.	.	.	.	.	.	.	.	.	.	.	.	100	.	.	.	.	.	.	.	.	.	.	.	.	.	.	.
KP2201758	SouthE1	Rectal	5	100	.	100	.	100	.	100	.	100	5	.	.	.	.	.	.	.	.	.	.	.	.	.	.	100	.	.	100	.	.	.	.	.	100	.	.	.	.	100	.	.	.	100
KP2202414	SouthE1	Blood	4	.	.	100	.	100	.	100	.	100	5	100	.	100	.	.	.	.	.	.	.	.	.	.	.	100	.	.	.	.	.	.	.	.	100	.	.	.	.	100	.	.	.	.
KP2203064	SouthE1	Rectal	4	.	.	100	.	100	.	100	.	100	6	.	.	100	.	.	.	.	.	.	.	.	.	.	.	100	.	.	100	.	.	.	.	.	100	.	.	.	.	100	.	.	.	100
KP2203318	SouthE2	Blood	4	.	.	100	.	100	.	100	.	100	1	.	.	.	.	.	.	.	.	.	.	.	.	.	.	.	.	.	100	.	.	.	.	.	.	.	.	.	.	.	.	.	.	.
KP2203426	SouthE1	Faeces	4	.	.	100	.	100	.	100	.	100	1	.	.	.	.	.	.	.	.	.	.	.	.	.	.	.	.	.	100	.	.	.	.	.	.	.	.	.	.	.	.	.	.	.
KP2204130	East2	Rectal	4	.	.	100	.	100	.	100	.	100	2	.	.	.	.	.	.	.	.	.	100	.	.	.	.	.	.	.	100	.	.	.	.	.	.	.	.	.	.	.	.	.	.	.
KP2204140	SouthE2	Rectal	4	.	.	100	.	100	.	100	.	100	1	.	.	.	.	.	.	.	.	.	.	.	.	.	.	.	.	.	100	.	.	.	.	.	.	.	.	.	.	.	.	.	.	.
KP220477	SouthE1	Faeces	4	.	.	100	.	100	.	100	.	100	1	.	.	.	.	.	.	.	.	.	.	.	.	.	.	.	.	.	100	.	.	.	.	.	.	.	.	.	.	.	.	.	.	.
KP2204839	SouthE2	Rectal	4	.	.	100	.	100	.	100	.	100	1	.	.	.	.	.	.	.	.	.	.	.	.	.	.	.	.	.	100	.	.	.	.	.	.	.	.	.	.	.	.	.	.	.
KP2204971	SouthE1	Rectal	4	.	.	100	.	100	.	100	.	100	1	.	.	.	.	.	.	.	.	.	.	.	.	.	.	.	.	.	100	.	.	.	.	.	.	.	.	.	.	.	.	.	.	.
KP2205198	SouthE1	shower drain	5	100	.	100	.	100	.	100	.	100	4	.	.	.	.	.	.	.	.	.	.	.	.	.	.	100	.	.	100	.	.	.	.	.	100	.	.	.	.	100	.	.	.	.
KP2205246	SouthE1	Rectal	4	.	.	100	.	100	.	100	.	100	1	.	.	.	.	.	.	.	.	.	.	.	.	.	.	.	.	.	100	.	.	.	.	.	.	.	.	.	.	.	.	.	.	.
KP2205306	SouthE4	Rectal	5	100	.	100	.	100	.	100	.	100	5	.	.	.	.	.	.	.	.	.	.	.	.	.	.	100	.	.	100	.	.	.	.	.	100	.	.	.	.	100	.	.	.	100
KP2205590	West6	Blood	4	.	.	100	.	100	.	100	.	100	11	100	.	100	.	.	99.88	.	100	.	.	100	.	.	.	100	.	.	.	100	.	.	.	.	100	.	.	.	.	100	.	.	100	100
KP2205899	SouthE1	Rectal	4	.	.	100	.	100	.	100	.	100	1	.	.	.	.	.	.	.	.	.	.	.	.	.	.	.	.	.	100	.	.	.	.	.	.	.	.	.	.	.	.	.	.	.
KP2205951	South1	Rectal	2	.	.	100	.	100	.	.	.	.	7	100	.	100	.	.	.	.	.	.	.	.	.	.	.	100	.	.	100	.	.	.	.	.	100	.	.	.	.	100	.	.	.	100
KP2206007	East9	Vitreous fluid	4	.	.	100	.	100	.	100	.	100	0	.	.	.	.	.	.	.	.	.	.	.	.	.	.	.	.	.	.	.	.	.	.	.	.	.	.	.	.	.	.	.	.	.
KP220608	West5	Rectal	4		100	.	98.1	.	100	.	100	.	17	.	.	100	.	.	.	100	.	100	.	.	100	100	100	100	.	.	.	.	.	.	100	100	.	100	100	100	100	.	100	100	100	100	gyrA_S83I, parC_S80I, ompK36_D135DGD
KP2206561	SouthE2	Sputum	4	.	.	100	.	100	.	100	.	100	2	.	.	.	.	.	.	.	.	.	.	.	.	.	.	.	.	.	100	100	.	.	.	.	.	.	.	.	.	.	.	.	.	.
KP2207265	East2	Rectal	4	.	.	100	.	100	.	100	.	100	2	.	.	.	.	.	.	.	.	.	100	.	.	.	.	.	.	.	100	.	.	.	.	.	.	.	.	.	.	.	.	.	.	.
KP2207815	SouthE2	Urine	4	.	.	100	.	100	.	100	.	100	1	.	.	.	.	.	.	.	.	.	.	.	.	.	.	.	.	.	100	.	.	.	.	.	.	.	.	.	.	.	.	.	.	.
KP2207895	SouthE1	Rectal	5	100	.	100	.	100	.	100	.	100	5	.	.	.	.	.	.	.	.	.	.	.	.	.	.	100	.	.	100	.	.	.	.	.	100	.	.	.	.	100	.	.	.	100
KP2208217	SouthE2	Rectal	4	.	.	100	.	100	.	100	.	100	7	100	.	100	.	.	.	.	.	.	.	.	.	.	.	100	.	.	100	.	.	.	.	.	100	.	.	.	.	100	.	.	.	100
KP2208232	SouthE2	Rectal	4	.	.	100	.	100	.	100	.	100	7	100	.	100	.	.	.	.	.	.	.	.	.	.	.	100	.	.	100	.	.	.	.	.	100	.	.	.	.	100	.	.	.	100
KP2208673	SouthE2	Rectal	4	.	.	100	.	100	.	100	.	100	1	.	.	.	.	.	.	.	.	.	.	.	.	.	.	.	.	.	100	.	.	.	.	.	.	.	.	.	.	.	.	.	.	.
KP2209320	SouthE1	Blood	4	.	.	100	.	100	.	100	.	100	0	.	.	.	.	.	.	.	.	.	.	.	.	.	.	.	.	.	.	.	.	.	.	.	.	.	.	.	.	.	.	.	.	.
KP2209486	South1	Blood	4	.	.	100	.	100	.	100	.	100	5	.	100	.	100	100	.	.	.	.	.	.	.	.	.	.	100	.	.	.	.	.	.	.	.	.	.	.	.	.	.	100	.	.
KP2301394	SouthE4	Rectal	4	.	.	100	.	100	.	100	.	100	2	.	.	.	.	.	.	.	.	.	.	.	.	.	.	.	.	.	100	.	100	.	.	.	.	.	.	.	.	.	.	.	.	.
KP2301953	West2	Blood	4	.	.	100	.	100	.	100	.	100	6	100	.	100	.	.	.	.	.	.	.	.	.	.	.	100	.	.	.	.	.	.	.	.	100	.	.	.	.	100	.	.	.	100
KP2302257	East2	Rectal	4	.	100	.	98.1	.	100	.	100	.	11	.	.	.	.	.	.	.	.	100	.	.	.	100	100	.	.	.	.	.	.	.	100	100	.	.	.	100	100	.	100	100	100	100	gyrA_S83I, parC_S80I, ompK36_D135DGD
KP2302289	SouthE3	Rectal	4	.	.	100	.	100	.	100	.	100	1	.	.	.	.	.	.	.	.	.	.	.	.	.	.	.	.	.	100	.	.	.	.	.	.	.	.	.	.	.	.	.	.	.
KP2302535	SouthE1	Rectal	4	.	.	100	.	100	.	100	.	100	1	.	.	.	.	.	.	.	.	.	.	.	.	.	.	.	.	.	100	.	.	.	.	.	.	.	.	.	.	.	.	.	.	.
KP2302798	West2	Blood	4	.	.	100	.	100	.	100	.	100	0	.	.	.	.	.	.	.	.	.	.	.	.	.	.	.	.	.	.	.	.	.	.	.	.	.	.	.	.	.	.	.	.	.
KP2303659	SouthE2	Rectal	4	.	.	100	.	100	.	100	.	100	1	.	.	.	.	.	.	.	.	.	.	.	.	.	.	.	.	.	100	.	.	.	.	.	.	.	.	.	.	.	.	.	.	.
KP2305718	SouthE2	Rectal	4	.	.	100	.	100	.	100	.	100	1	.	.	.	.	.	.	.	.	.	.	.	.	.	.	.	.	.	100	.	.	.	.	.	.	.	.	.	.	.	.	.	.	.
KP2305971	East2	Rectal	4	.	.	100	.	100	.	100	.	100	2	.	.	.	.	.	.	.	.	.	100	.	.	.	.	.	.	.	100	.	.	.	.	.	.	.	.	.	.	.	.	.	.	.
KP2306122	West2	Urine	2	.	.	100	.	100	.	.	.	.	12	.	.	100	.	.	99.88	.	100	.	.	100	.	.	.	100	.	100	.	100	.	.	.	.	100	.	.	.	.	100	100	.	100	100
KP2307636	SouthE5	Rectal	4	.	.	100	.	100	.	100	.	100	1	.	.	.	.	.	.	.	.	.	.	.	.	.	.	.	.	.	100	.	.	.	.	.	.	.	.	.	.	.	.	.	.	.
KP2307660	SouthE2	Rectal	4	.	.	100	.	100	.	100	.	100	1	.	.	.	.	.	.	.	.	.	.	.	.	.	.	.	.	.	100	.	.	.	.	.	.	.	.	.	.	.	.	.	.	.
KP2309083	East2	Rectal	4	.	.	100	.	100	.	100	.	100	2	.	.	.	.	.	.	.	.	.	100	.	.	.	.	.	.	.	100	.	.	.	.	.	.	.	.	.	.	.	.	.	.	.
KP2309735	SouthE1	Rectal	4	.	.	100	.	100	.	100	.	100	1	.	.	.	.	.	.	.	.	.	.	.	.	.	.	.	.	.	100	.	.	.	.	.	.	.	.	.	.	.	.	.	.	.
KP2309852	SouthE1	Urine	4	.	.	100	.	100	.	100	.	100	2	.	.	.	.	.	.	.	.	.	.	.	.	.	.	.	.	.	100	.	.	100	.	.	.	.	.	.	.	.	.	.	.	.
													17
													0
													3.88506

## Sheet: Table S6 PathogenWatch 
Table S6: Kleborate output for the genomes downloaded from Pathogenwatch.
	Metadata						Kleborate Data
Genome Name	Host	Collection date	Isolation source	Country	City/region	Study accession	Version	Kleborate version	strain	species	species_match	contig_count	N50	largest_contig	total_size	ambiguous_bases	QC_warnings	ST	virulence_score	resistance_score	num_resistance_classes	num_resistance_genes	Yersiniabactin	YbST	Colibactin	CbST	Aerobactin	AbST	Salmochelin	SmST	RmpADC	RmST	rmpA2	wzi	K_locus	K_type	K_locus_problems	K_locus_confidence	K_locus_identity	K_locus_missing_genes	O_locus	O_type	O_locus_problems	O_locus_confidence	O_locus_identity	O_locus_missing_genes	AGly_acquired	Col_acquired	Fcyn_acquired
DRR217705	Human	2015-05-27		Japan		PRJDB9461	v2.3.3	v2.3.0		Klebsiella pneumoniae	strong	42	327239	1313429	5591246	yes (196)	ambiguous_bases	ST23	5	0	0	0	ybt 1; ICEKp10	47	clb 2	29-1LV	iuc 1	1	iro 1	2	rmp 1; KpVP-1	26	rmpA2_6-60%	wzi1	KL1	K1	none	Very high	0.9999		O1/O2v2	O1	none	Very high	0.9913		-	-	-
DRR217707	Unknown	2017-10-18		Japan		PRJDB9461	v2.3.3	v2.3.0		Klebsiella pneumoniae	strong	38	416264	1313500	5590228	yes (196)	ambiguous_bases	ST23	5	0	0	0	ybt 1; ICEKp10	47	clb 2	29-1LV	iuc 1	1	iro 1	2	rmp 1; KpVP-1	26	rmpA2_6-60%	wzi1	KL1	K1	none	Very high	0.9999		O1/O2v2	O1	none	Very high	0.9913		-	-	-
DRR217709	Unknown	2017-10-18		Japan		PRJDB9461	v2.3.3	v2.3.0		Klebsiella pneumoniae	strong	46	327239	1291245	5589359	yes (198)	ambiguous_bases	ST23	5	0	0	0	ybt 1; ICEKp10	47	clb 2	29-1LV	iuc 1	1	iro 1	2	rmp 1; KpVP-1	26	rmpA2_6-60%	wzi1	KL1	K1	none	Very high	0.9999		O1/O2v2	O1	none	Very high	0.9913		-	-	-
DRR217711	Unknown	2018-08-08		Japan		PRJDB9461	v2.3.3	v2.3.0		Klebsiella pneumoniae	strong	41	419266	1313633	5591508	yes (487)	ambiguous_bases	ST23	5	0	0	0	ybt 1; ICEKp10	47	clb 2	29-1LV	iuc 1	1	iro 1	2	rmp 1; KpVP-1	26	rmpA2_6-60%	wzi1	KL1	K1	none	Very high	0.9999		O1/O2v2	O1	none	Very high	0.9913		-	-	-
DRR217713	Unknown	2018-08-08		Japan		PRJDB9461	v2.3.3	v2.3.0		Klebsiella pneumoniae	strong	40	418972	1313809	5591100	yes (469)	ambiguous_bases	ST23	5	0	0	0	ybt 1; ICEKp10	47	clb 2	29-1LV	iuc 1	1	iro 1	2	rmp 1; KpVP-1	26	rmpA2_6-60%	wzi1	KL1	K1	none	Very high	0.9999		O1/O2v2	O1	none	Very high	0.9913		-	-	-
DRR217715	Unknown	2018-08-08		Japan		PRJDB9461	v2.3.3	v2.3.0		Klebsiella pneumoniae	strong	43	418869	1313809	5593934	yes (784)	ambiguous_bases	ST23	5	0	0	0	ybt 1; ICEKp10	47	clb 2	29-1LV	iuc 1	1	iro 1	2	rmp 1; KpVP-1	26	rmpA2_6-60%	wzi1	KL1	K1	none	Very high	0.9999		O1/O2v2	O1	none	Very high	0.9913		-	-	-
DRR280994	Human	2017-01-01		Japan	Fukuoka	PRJDB11378	v2.3.3	v2.3.0		Klebsiella pneumoniae	strong	58	264275	601038	5449158	yes (199)	ambiguous_bases	ST23	5	0	0	0	ybt 1; ICEKp10	47	clb 2	29	iuc 1	1	iro 1	2	rmp 1; KpVP-1 (incomplete)	26-1LV	rmpA2_6*-60%	wzi1	KL1	K1	?-	Good	1	KL1_08_wclY	O1/O2v2	O1	none	Very high	0.9912		-	-	-
DRR280995	Human	2017-01-01		Japan	Fukuoka	PRJDB11378	v2.3.3	v2.3.0		Klebsiella pneumoniae	strong	44	327237	1388046	5647836	yes (198)	ambiguous_bases	ST23	5	0	0	0	ybt 1; ICEKp10	46-1LV	clb 2	29	iuc 1	1	iro 1	2	rmp 1; KpVP-1 (truncated)	40-1LV	rmpA2_3*-47%	wzi1	KL1	K1	-+	Good	0.9999	KL1_03_wzi	O1/O2v2	O1	none	Very high	0.9911		-	-	-
DRR280996	Human	2017-01-01		Japan	Fukuoka	PRJDB11378	v2.3.3	v2.3.0		Klebsiella pneumoniae	strong	46	508733	974207	5651674	yes (396)	ambiguous_bases	ST23	5	0	0	0	ybt 1; ICEKp10	47-1LV	clb 2	29	iuc 1	1	iro 1	2	rmp 1; KpVP-1	26-1LV	rmpA2_6-60%	wzi1	KL1	K1	none	Very high	0.9998		O1/O2v2	O1	none	Very high	0.9913		-	-	-
DRR281012	Human	2018-01-01		Japan	Fukuoka	PRJDB11378	v2.3.3	v2.3.0		Klebsiella pneumoniae	strong	35	508605	1090743	5500535	yes (398)	ambiguous_bases	ST23	5	0	0	0	ybt 1; ICEKp10 (truncated)	57-2LV	clb 2	29	iuc 1	1	iro 1	2	rmp 1; KpVP-1 (truncated)	96-1LV	rmpA2_6-60%	wzi1	KL1	K1	none	Very high	0.9999		O1/O2v2	O1	none	Very high	0.9913		-	-	-
DRR281022	Human	2018-01-01		Japan	Fukuoka	PRJDB11378	v2.3.3	v2.3.0		Klebsiella pneumoniae	strong	47	303233	631849	5503832	yes (399)	ambiguous_bases	ST23	5	0	0	0	ybt 1; ICEKp10	45	clb 2	29	iuc 1	33	iro 1	2	rmp 1; KpVP-1	26	rmpA2_6*-60%	wzi1	KL1	K1	-+	Good	0.9998	KL1_03_wzi	O1/O2v2	O1	none	Very high	0.9912		-	-	-
DRR281025	Human	2018-01-01		Japan	Fukuoka	PRJDB11378	v2.3.3	v2.3.0		Klebsiella pneumoniae	strong	54	303011	696286	5672918	yes (395)	ambiguous_bases	ST23	5	0	0	0	ybt 1; ICEKp10 (truncated)	46-1LV	clb 2	29	iuc 1	1	iro 1	2	rmp 1; KpVP-1 (truncated)	40-1LV	rmpA2_5-54%	wzi1	KL1	K1	none	Very high	1		O1/O2v2	O1	none	Very high	0.9912		-	-	-
DRR281061	Human	2018-01-01		Japan	Fukuoka	PRJDB11378	v2.3.3	v2.3.0		Klebsiella pneumoniae	strong	54	303488	664691	5592218	yes (297)	ambiguous_bases	ST23	5	0	0	0	ybt 1; ICEKp10	46-1LV	clb 2	29	iuc 1	1-1LV	iro 1	2	-	0	-	wzi1	KL1	K1	none	Very high	0.9999		O1/O2v2	O1	none	Very high	0.9912		-	-	-
DRR281072	Human	2018-01-01		Japan	Fukuoka	PRJDB11378	v2.3.3	v2.3.0		Klebsiella pneumoniae	strong	43	327238	728511	5595581	yes (199)	ambiguous_bases	ST23	5	0	0	0	ybt 1; ICEKp10	53	clb 2	29	iuc 1	1	iro 1	2	rmp unknown	0	rmpA2_6-60%	wzi1	KL1	K1	none	Very high	0.9999		O1/O2v2	O1	none	Very high	0.9911		-	-	-
DRR281086	Human	2018-01-01		Japan	Fukuoka	PRJDB11378	v2.3.3	v2.3.0		Klebsiella pneumoniae	strong	38	388018	1324217	5597627	yes (198)	ambiguous_bases	ST23	5	0	0	0	ybt 1; ICEKp10	46-1LV	clb 2	29-2LV	iuc 1	1	iro 1	2	rmp unknown	0	-	wzi1	KL1	K1	none	Very high	0.9999		O1/O2v2	O1	none	Very high	0.9912		-	-	-
DRR281091	Human	2019-01-01		Japan	Fukuoka	PRJDB11378	v2.3.3	v2.3.0		Klebsiella pneumoniae	strong	52	327157	661390	5619744	yes (296)	ambiguous_bases	ST23	5	0	0	0	ybt 1; ICEKp10 (truncated)	45-2LV	clb 2	29	iuc 1	1	iro 1	2	rmp 1; KpVP-1	26-1LV	-	wzi1	KL1	K1	none	Very high	0.9999		O1/O2v2	O1	none	Very high	0.9913		-	-	-
DRR281107	Human	2019-01-01		Japan	Fukuoka	PRJDB11378	v2.3.3	v2.3.0		Klebsiella pneumoniae	strong	49	289352	604645	5602262	yes (298)	ambiguous_bases	ST23	5	0	0	0	ybt 1; ICEKp10	47	clb 2	29	iuc 1	1	iro 1	2	rmp 1; KpVP-1	57-1LV	-	wzi1	KL1	K1	none	Very high	0.9999		O1/O2v2	O1	none	Very high	0.9913		-	-	-
DRR320031	Human	2016-01-01		Japan	Hiroshima	PRJDB12075	v2.3.3	v2.3.0		Klebsiella pneumoniae	strong	51	289389	607610	5424083	yes (606)	ambiguous_bases	ST23	5	0	0	0	ybt 1; ICEKp10	47	clb 2	29	iuc 1	33	iro 1	2	rmp 1; KpVP-1,-	26,0	rmpA2_3*-47%	-	KL1	K1	-	High	0.9999	KL1_03_wzi	O1/O2v2	O1	none	Very high	0.9913		-	-	-
DRR320046	Human	2017-01-01		Japan	Hiroshima	PRJDB12075	v2.3.3	v2.3.0		Klebsiella pneumoniae	strong	47	273025	604454	5524922	yes (99)	ambiguous_bases	ST23	5	0	0	0	ybt 1; ICEKp10	47-1LV	clb 2	29-1LV	iuc 1	1	iro 1	2	rmp 1; KpVP-1	26	rmpA2_6-60%	wzi1	KL1	K1	none	Very high	0.9999		O1/O2v2	O1	none	Very high	0.9913		-	-	-
DRR320048	Human	2016-01-01		Japan	Osaka	PRJDB12075	v2.3.3	v2.3.0		Klebsiella pneumoniae	strong	265	40632	141416	5629406	yes (299)	ambiguous_bases	ST23	5	0	0	0	ybt 1; ICEKp10	47	clb 2	29-1LV	iuc 1	1	iro 1	2	rmp 1; KpVP-1	26	rmpA2_6-60%	wzi1	KL1	K1	?-	Good	0.9999	KL1_07_wzx	O1/O2v2	O1	none	Very high	0.991		-	-	-
DRR320053	Human	2016-01-01		Japan	Osaka	PRJDB12075	v2.3.3	v2.3.0		Klebsiella pneumoniae	strong	73	161678	414603	5579099	yes (297)	ambiguous_bases	ST23	5	0	0	0	ybt 1; ICEKp10 (truncated)	57-2LV	clb 2	29	iuc 1	1	iro 1	2	rmp 1; KpVP-1 (truncated)	151-1LV	rmpA2_5-54%	wzi1	KL1	K1	-+	Good	0.9998	KL1_03_wzi	O1/O2v2	O2afg	none	Very high	0.9912		-	-	-
DRR320098	Human	2017-01-01		Japan	Osaka	PRJDB12075	v2.3.3	v2.3.0		Klebsiella pneumoniae	strong	66	272276	514029	5600250	yes (99)	ambiguous_bases	ST23	5	0	0	0	ybt 1; ICEKp10	47	clb 2	29-1LV	iuc 1	1	iro 1	2	rmp 1; KpVP-1	26	rmpA2_5-54%	wzi1	KL1	K1	none	Very high	0.9999		O1/O2v2	O1	none	Very high	0.9913		-	-	-
DRR320100	Human	2017-01-01		Japan	Osaka	PRJDB12075	v2.3.3	v2.3.0		Klebsiella pneumoniae	strong	65	226244	438215	5522644	yes (98)	ambiguous_bases	ST23	5	0	0	0	ybt 1; ICEKp10	47	clb 2	29-1LV	iuc 1	1	iro 1	2	rmp 1; KpVP-1	26	rmpA2_5-54%	wzi1	KL1	K1	none	Very high	0.9999		O1/O2v2	O1	none	Very high	0.9913		-	-	-
DRR320101	Human	2017-01-01		Japan	Osaka	PRJDB12075	v2.3.3	v2.3.0		Klebsiella pneumoniae	strong	252	39836	141276	5582248	no	-	ST23	5	0	0	0	ybt 1; ICEKp10	57-2LV	clb 2 (truncated)	29-1LV	iuc 1	1	iro 1	2	rmp 1; KpVP-1	151	rmpA2_6*-60%	wzi1	KL1	K1	?-	Good	0.9997	KL1_08_wclY	O1/O2v2	O1	none	Very high	0.9899		-	-	-
DRR320108	Human	2017-01-01		Japan	Osaka	PRJDB12075	v2.3.3	v2.3.0		Klebsiella pneumoniae	strong	133	79597	416791	5612609	yes (199)	ambiguous_bases	ST23	5	0	0	0	ybt 1; ICEKp10	46	clb 2 (truncated)	29-1LV	iuc 1	1	iro 1	2	rmp 1; KpVP-1	40	rmpA2_6-60%	wzi1	KL1	K1	none	Very high	0.9997		O1/O2v2	O1	none	Very high	0.9912		-	-	-
DRR320111	Human	2017-01-01		Japan	Osaka	PRJDB12075	v2.3.3	v2.3.0		Klebsiella pneumoniae	strong	59	233451	642413	5637348	yes (199)	ambiguous_bases	ST23	5	0	0	0	ybt 1; ICEKp10 (truncated)	57-2LV	clb 2	29	iuc 1	1	iro 1	2	rmp 1; KpVP-1	151	rmpA2_6*-49%	wzi1	KL1	K1	none	Very high	0.9999		O1/O2v2	O1	none	Very high	0.9913		-	-	-
DRR320114	Human	2016-01-01		Japan	Osaka	PRJDB12075	v2.3.3	v2.3.0		Klebsiella pneumoniae	strong	93	134544	414895	5636444	yes (95)	ambiguous_bases	ST23	5	0	0	0	ybt 1; ICEKp10	47	clb 2	29-1LV	iuc 1	1	iro 1	2	rmp 1; KpVP-1	26	rmpA2_6-60%	wzi1	KL1	K1	none	Very high	0.9999		O1/O2v2	O1	none	Very high	0.9913		-	-	-
DRR320116	Human	2016-01-01		Japan	Osaka	PRJDB12075	v2.3.3	v2.3.0		Klebsiella pneumoniae	strong	85	138514	448547	5729248	yes (97)	ambiguous_bases	ST23	5	0	0	0	ybt 1; ICEKp10 (truncated)	47-3LV	clb 2	29	iuc 1	1	iro 1	2	rmp 1; KpVP-1	26-1LV	rmpA2_5-54%	wzi1	KL1	K1	none	Very high	0.9998		O1/O2v2	O1	none	Very high	0.9913		-	-	-
DRR320117	Human	2016-01-01		Japan	Osaka	PRJDB12075	v2.3.3	v2.3.0		Klebsiella pneumoniae	strong	93	115172	356031	5640720	no	-	ST23	5	0	0	0	ybt 1; ICEKp10	47-1LV	clb 2	29-1LV	iuc 1	1	iro 1	2	rmp 1; KpVP-1	26	rmpA2_5-54%	wzi1	KL1	K1	none	Very high	0.9998		O1/O2v2	O1	none	Very high	0.9913		-	-	-
DRR320123	Human	2016-01-01		Japan	Osaka	PRJDB12075	v2.3.3	v2.3.0		Klebsiella pneumoniae	strong	50	289347	961282	5573678	yes (97)	ambiguous_bases	ST23	5	0	0	0	ybt 1; ICEKp10 (truncated)	57-1LV	clb 2	29-1LV	iuc 1	1	iro 1	2	rmp 1; KpVP-1	151	rmpA2_6-60%	wzi1	KL1	K1	none	Very high	0.9998		O1/O2v2	O1	none	Very high	0.9912		-	-	-
DRR320133	Human	2016-01-01		Japan	Osaka	PRJDB12075	v2.3.3	v2.3.0		Klebsiella pneumoniae	strong	76	169257	344696	5596865	yes (198)	ambiguous_bases	ST23	5	0	0	0	ybt 1; ICEKp10	46	clb 2	29-1LV	iuc 1	1	iro 1	2-1LV	rmp 1; KpVP-1	40	rmpA2_6-60%	wzi1	KL1	K1	none	Very high	0.9999		O1/O2v2	O1	none	Very high	0.9912		-	-	-
DRR320136	Human	2016-01-01		Japan	Osaka	PRJDB12075	v2.3.3	v2.3.0		Klebsiella pneumoniae	strong	135	62208	322747	5417228	yes (199)	ambiguous_bases	ST23	5	0	0	0	ybt 1; ICEKp10	47	clb 2	29	iuc 1	1	iro 1	2	-,rmp 1; KpVP-1 (truncated)	0,71	rmpA2_3-47%	-	KL1	K1	none	Very high	0.9998		O1/O2v2	O1	none	Very high	0.9913		-	-	-
DRR320137	Human	2016-01-01		Japan	Osaka	PRJDB12075	v2.3.3	v2.3.0		Klebsiella pneumoniae	strong	84	189361	477602	5632881	yes (99)	ambiguous_bases	ST23	5	0	0	0	ybt 1; ICEKp10	45-1LV	clb 2	29	iuc 1	1	iro 1	2	-	0	rmpA2_6-60%	wzi1	KL1	K1	none	Very high	1		O1/O2v2	O1	none	Very high	0.9913		-	-	-
DRR320142	Human	2016-01-01		Japan	Osaka	PRJDB12075	v2.3.3	v2.3.0		Klebsiella pneumoniae	strong	41	508466	1203927	5633647	yes (392)	ambiguous_bases	ST23	5	0	0	0	ybt 1; ICEKp10	57-1LV	clb 2	29	iuc 1	1	iro 1	2	rmp 1; KpVP-1,-	151,0	rmpA2_3-47%	wzi1	KL1	K1	none	Very high	0.9998		O1/O2v2	O1	none	Very high	0.9912		-	-	-
DRR320165	Human	2015-01-01		Japan	Osaka	PRJDB12075	v2.3.3	v2.3.0		Klebsiella pneumoniae	strong	62	249780	459999	5640693	no	-	ST23	5	0	0	0	ybt 1; ICEKp10	47-1LV	clb 2	29-1LV	iuc 1	1	iro 1	2	rmp 1; KpVP-1	26	rmpA2_5-54%	wzi1	KL1	K1	none	Very high	1		O1/O2v2	O1	none	Very high	0.9913		-	-	-
DRR320179	Human	2015-01-01		Japan	Osaka	PRJDB12075	v2.3.3	v2.3.0		Klebsiella pneumoniae	strong	47	258322	658731	5656068	yes (297)	ambiguous_bases	ST23	5	0	0	0	ybt 1; ICEKp10	46-1LV	clb 2	29	iuc 1	1-1LV	iro 1	2	-,rmp 1; KpVP-1	0,40	rmpA2_3-47%	wzi1	KL1	K1	none	Very high	0.9999		O1/O2v2	O1	none	Very high	0.9912		-	-	-
ERR024843	Human	2002-01-01		Australia		PRJEB2111	v2.3.3	v2.3.0		Klebsiella pneumoniae	strong	72	194759	440749	5597716	yes (595)	ambiguous_bases	ST23	5	0	0	0	ybt 1; ICEKp10	47	clb 2	29	iuc 1	1	iro 1	2	rmp 1; KpVP-1	26	-	wzi1	KL1	K1	none	Very high	0.9998		O1/O2v2	O1	none	Very high	0.9913		-	-	-
ERR1204976	Human	2014-01-01	Wound secretion (swab)	Austria		PRJEB10018	v2.3.3	v2.3.0		Klebsiella pneumoniae	strong	50	289241	1269148	5527205	yes (879)	ambiguous_bases	ST23	5	0	0	0	ybt 1; ICEKp10	47-1LV	clb 2	26-1LV	iuc 1	1	iro 1	2	rmp 1; KpVP-1	26	rmpA2_5*-55%	wzi1	KL1	K1	none	Very high	1		O1/O2v2	O1	none	Very high	0.9913		-	-	-
ERR1205002	Human	2013-01-01	Lower respiratory tract secrection	Estonia		PRJEB10018	v2.3.3	v2.3.0		Klebsiella pneumoniae	strong	34	272391	1148159	5520166	yes (494)	ambiguous_bases	ST23	3	0	0	0	-	0	-	0	iuc 1	1	iro 1	2	rmp 1; KpVP-1	26	rmpA2_6*-47%	wzi1	KL1	K1	none	Very high	0.9998		O1/O2v2	O1	none	Very high	0.9909		-	-	-
ERR1217325	Human	2014-01-01	Other (drainage)	Italy		PRJEB10018	v2.3.3	v2.3.0		Klebsiella pneumoniae	strong	37	326857	1447632	5596983	yes (689)	ambiguous_bases	ST23	5	0	0	0	ybt 1; ICEKp10	47	clb 2	29	iuc 1	1	iro 1	2	rmp 1; KpVP-1	26	rmpA2_6-60%	wzi1	KL1	K1	none	Very high	1		O1/O2v2	O1	none	Very high	0.9913		-	-	-
ERR1218570	Human	2015-01-01	Blood	Thailand		PRJEB11403	v2.3.3	v2.3.0		Klebsiella pneumoniae	strong	62	289240	1247550	5727170	yes (492)	ambiguous_bases	ST23	5	1	1	1	ybt 1; ICEKp10	47-1LV	clb 2	29	iuc 1	1	iro 1	2	rmp 1; KpVP-1	103	rmpA2_6*-60%	wzi1	KL1	K1	none	Very high	0.9998		O1/O2v2	O1	none	Very high	0.9912		-	-	-
ERR1218754	Human	2015-01-01	Urine	Thailand		PRJEB11403	v2.3.3	v2.3.0		Klebsiella pneumoniae	strong	112	185884	787721	5772879	yes (686)	ambiguous_bases	ST23	5	1	8	13	ybt 1; ICEKp10	47-1LV	clb 2	29	iuc 1	1	iro 1	2	rmp 1; KpVP-1	26	rmpA2_6-60%	wzi1	KL1	K1	none	Very high	0.9999		O1/O2v2	O1	none	Very high	0.9913		aac(3)-IId^;aac(6')-Iaf*;aac(6')-Ib-cr.v2;aadA16*;aadA^	-	-
ERR1541470	Human	2013-01-01	Urine	Turkey		PRJEB10018	v2.3.3	v2.3.0		Klebsiella pneumoniae	strong	56	272391	1420794	5755370	yes (831)	ambiguous_bases	ST23	5	2	1	1	ybt 1; ICEKp10	47	clb 2	29	iuc 1	1	iro 1	2	rmp 1; KpVP-1	127	rmpA2_5-54%	wzi1	KL1	K1	none	Very high	1		O1/O2v2	O1	none	Very high	0.9913		-	-	-
ERR1541472	Human	2013-01-01	Lower respiratory tract secrection	Turkey		PRJEB10018	v2.3.3	v2.3.0		Klebsiella pneumoniae	strong	41	306912	1420402	5594834	yes (491)	ambiguous_bases	ST23	5	0	0	0	ybt 1; ICEKp10	47	clb 2	29	iuc 1	1	iro 1	2	rmp 1; KpVP-1	127	rmpA2_5-54%	wzi1	KL1	K1	none	Very high	1		O1/O2v2	O1	none	Very high	0.9913		-	-	-
ERR1761497	Human	2012-01-01	Tracheal secretion	Germany		PRJEB18621	v2.3.3	v2.3.0		Klebsiella pneumoniae	strong	90	230811	645120	5819770	yes (698)	ambiguous_bases	ST23	5	2	9	12	ybt 1; ICEKp10	46-1LV	clb 2	29	iuc 1	1-1LV	iro 1	2	-,rmp 1; KpVP-1 (incomplete)	0,40-1LV	rmpA2_8-60%	wzi1	KL1	K1	none	Very high	0.9999		O1/O2v2	O1	none	Very high	0.9911		aac(6')-Ib-cr.v2;strA.v1^;strB.v1	-	-
ERR1796022	Environmental	2015-01-01	Environment	United Kingdom		PRJEB18814	v2.3.3	v2.3.0		Klebsiella pneumoniae	strong	50	289080	1297028	5614805	yes (589)	ambiguous_bases	ST23	5	0	1	1	ybt 1; ICEKp10	47	clb 2	29	iuc 1	1	-	0	-	0	rmpA2_5-54%	wzi1	KL1	K1	-+	Good	0.9999	KL1_01_galF	O1/O2v2	O1	none	Very high	0.9913		-	-	-
ERR1796024	Environmental	2015-01-01	Environment	United Kingdom		PRJEB18814	v2.3.3	v2.3.0		Klebsiella pneumoniae	strong	57	288268	1297003	5640209	yes (787)	ambiguous_bases	ST23	5	0	1	1	ybt 1; ICEKp10	47	clb 2	29	iuc 1	1	-	0	-	0	rmpA2_5-54%	wzi1	KL1	K1	none	Very high	0.9999		O1/O2v2	O1	none	Very high	0.9913		-	-	-
ERR1796025	Environmental	2015-01-01	Environment	United Kingdom		PRJEB18814	v2.3.3	v2.3.0		Klebsiella pneumoniae	strong	52	278306	1018171	5617933	yes (295)	ambiguous_bases	ST23	5	0	1	1	ybt 1; ICEKp10	47	clb 2	29	iuc 1	1	-	0	-	0	rmpA2_5-54%	wzi1	KL1	K1	-+	Good	0.9999	KL1_02_cpsACP	O1/O2v2	O1	none	Very high	0.9913		-	-	-
ERR1796026	Environmental	2015-01-01	Environment	United Kingdom		PRJEB18814	v2.3.3	v2.3.0		Klebsiella pneumoniae	strong	62	288267	1297051	5669311	yes (1179)	ambiguous_bases	ST23	5	0	6	9	ybt 1; ICEKp10	47	clb 2	29	iuc 1	1	-	0	-	0	rmpA2_5-54%	wzi1	KL1	K1	none	Very high	1		O1/O2v2	O1	none	Very high	0.9913		aadA5;strA.v1^;strB.v1*	-	-
ERR1796027	Environmental	2015-01-01	Environment	United Kingdom		PRJEB18814	v2.3.3	v2.3.0		Klebsiella pneumoniae	strong	58	288130	1296075	5639169	yes (797)	ambiguous_bases	ST23	5	0	1	1	ybt 1; ICEKp10	47	clb 2	29	iuc 1	1	-	0	-	0	rmpA2_5-54%	wzi1	KL1	K1	none	Very high	0.9999		O1/O2v2	O1	none	Very high	0.9913		-	-	-
ERR1796028	Environmental	2015-01-01	Environment	United Kingdom		PRJEB18814	v2.3.3	v2.3.0		Klebsiella pneumoniae	strong	58	278132	1018171	5669471	yes (486)	ambiguous_bases	ST23	5	0	6	9	ybt 1; ICEKp10	47	clb 2	29	iuc 1	1	-	0	-	0	rmpA2_5-54%	wzi1	KL1	K1	none	Very high	1		O1/O2v2	O1	none	Very high	0.9913		aadA5;strA.v1^;strB.v1*	-	-
ERR1796029	Environmental	2015-01-01	Environment	United Kingdom		PRJEB18814	v2.3.3	v2.3.0		Klebsiella pneumoniae	strong	54	278131	1018171	5638629	yes (789)	ambiguous_bases	ST23	5	0	1	1	ybt 1; ICEKp10	47	clb 2	29	iuc 1	1	-	0	-	0	rmpA2_5-54%	wzi1	KL1	K1	none	Very high	0.9999		O1/O2v2	O1	none	Very high	0.9913		-	-	-
ERR1796030	Environmental	2015-01-01	Environment	United Kingdom		PRJEB18814	v2.3.3	v2.3.0		Klebsiella pneumoniae	strong	62	278131	648179	5638513	yes (590)	ambiguous_bases	ST23	5	0	1	1	ybt 1; ICEKp10	47	clb 2	29	iuc 1	1	-	0	-	0	rmpA2_5-54%	wzi1	KL1	K1	none	Very high	0.9999		O1/O2v2	O1	none	Very high	0.9913		-	-	-
ERR1796031	Environmental	2015-01-01	Environment	United Kingdom		PRJEB18814	v2.3.3	v2.3.0		Klebsiella pneumoniae	strong	51	278446	1018170	5613893	yes (494)	ambiguous_bases	ST23	5	0	1	1	ybt 1; ICEKp10	47	clb 2	29	iuc 1	1	-	0	-	0	rmpA2_5-54%	wzi1	KL1	K1	none	Very high	0.9999		O1/O2v2	O1	none	Very high	0.9913		-	-	-
ERR1796032	Environmental	2015-01-01	Environment	United Kingdom		PRJEB18814	v2.3.3	v2.3.0		Klebsiella pneumoniae	strong	53	278306	1018446	5617632	yes (885)	ambiguous_bases	ST23	5	0	1	1	ybt 1; ICEKp10	47	clb 2	29	iuc 1	1	-	0	-	0	rmpA2_5-54%	wzi1	KL1	K1	none	Very high	0.9999		O1/O2v2	O1	none	Very high	0.9913		-	-	-
ERR1796033	Environmental	2015-01-01	Environment	United Kingdom		PRJEB18814	v2.3.3	v2.3.0		Klebsiella pneumoniae	strong	61	278306	1018696	5639562	yes (979)	ambiguous_bases	ST23	5	0	1	1	ybt 1; ICEKp10	47	clb 2	29	iuc 1	1	-	0	-	0	rmpA2_5-54%	wzi1	KL1	K1	none	Very high	0.9999		O1/O2v2	O1	none	Very high	0.9913		-	-	-
ERR1852813	Human		Sputum	Philippines	Manila; NCR/Metro Manila	PRJEB17615	v2.3.3	v2.3.0		Klebsiella pneumoniae	strong	88	231898	421046	5755485	yes (591)	ambiguous_bases	ST23	5	1	8	9	ybt 1; ICEKp10	47	clb 2	29	iuc 1	1	iro 1	2	rmp 1; KpVP-1	26	rmpA2_6*-55%	wzi1	KL1	K1	none	Very high	0.9998		O1/O2v2	O1	none	Very high	0.9913		aac(6')-Ib-cr.v2;aadA16*	-	-
ERR1852832	Human		Tracheal aspirate	Philippines	Batangas City; IV-A/Batangas	PRJEB17615	v2.3.3	v2.3.0		Klebsiella pneumoniae	strong	71	250992	448191	5727826	yes (788)	ambiguous_bases	ST23	5	1	9	12	ybt 1; ICEKp10	47-1LV	clb 2	29	iuc 1	1	iro 1	2	rmp 1; KpVP-1	34	rmpA2_5-54%	-	KL1	K1	none	Very high	0.9998		O1/O2v2	O1	none	Very high	0.9913		aac(3)-IId^;aac(6')-Ib-cr.v2;aadA16*	-	-
ERR1852883	Human		Tracheal aspirate	Philippines	Cebu City; VII/Cebu	PRJEB17615	v2.3.3	v2.3.0		Klebsiella pneumoniae	strong	66	286105	1090645	5773159	yes (987)	ambiguous_bases	ST23	5	1	9	18	ybt 1; ICEKp10	47-1LV	clb 2	29	iuc 1	1	iro 1	2	rmp 1; KpVP-1	34	rmpA2_6*-55%	wzi1	KL1	K1	none	Very high	0.9999		O1/O2v2	O1	-	Good	0.9908	O1/O2v2_09_gmlB,O1/O2v2_10_gmlA	aac(3)-IIa.v1^;aac(6')-Ib-cr.v2;aadA*;aph(3')-Ia	-	-
ERR2397415	Human	2016-01-01		Thailand		PRJEB19226	v2.3.3	v2.3.0		Klebsiella pneumoniae	strong	46	327245	882877	5611303	yes (489)	ambiguous_bases	ST23	5	0	0	0	ybt 1; ICEKp10	44-2LV	clb 2	29-1LV	iuc 1	1	iro 1	2	rmp 1; KpVP-1	26	rmpA2_6*-47%	wzi1	KL1	K1	none	Very high	0.9998		O1/O2v2	O1	none	Very high	0.9913		-	-	-
ERR2397500	Human	2016-01-01		Thailand		PRJEB19226	v2.3.3	v2.3.0		Klebsiella pneumoniae	strong	72	298864	605262	5607730	yes (707)	ambiguous_bases	ST23	3	2	1	1	-	0	-	0	iuc 1	1-1LV	iro 1	1-1LV	rmp 1; KpVP-1,-	26,0	rmpA2_3*-47%	wzi1	KL1	K1	?-	Good	0.9999	KL1_16_wcaJ	O1/O2v2	O1	none	Very high	0.9912		-	-	-
ERR2397502	Human	2016-01-01		Thailand		PRJEB19226	v2.3.3	v2.3.0		Klebsiella pneumoniae	strong	60	560539	1889903	5554174	yes (314)	ambiguous_bases	ST23	5	0	0	0	ybt 1; ICEKp10	14-2LV	clb 2	29-2LV	iuc 1	1	iro 1	2	rmp 1; KpVP-1 (truncated)	118	rmpA2_5-54%	wzi1	KL1	K1	none	Very high	0.9999		O1/O2v2	O1	none	Very high	0.9913		-	-	-
ERR2397522	Human	2016-01-01		Thailand		PRJEB19226	v2.3.3	v2.3.0		Klebsiella pneumoniae	strong	62	350016	689237	5478567	yes (331)	ambiguous_bases	ST23	4	2	1	1	ybt 2; ICEKp1	326-1LV	-	0	iuc 1	1	iro 1,iro unknown	19-1LV,0	-,rmp 3; ICEKp1 (truncated),rmp 1; KpVP-1 (truncated)	0,119,31	rmpA2_3-47%	wzi1	KL1	K1	none	Very high	1		O1/O2v2	O1	none	Very high	0.9913		-	-	-
ERR2397524	Human	2016-01-01		Thailand		PRJEB19226	v2.3.3	v2.3.0		Klebsiella pneumoniae	strong	108	308330	570614	5729031	yes (320)	ambiguous_bases	ST23	5	2	7	11	ybt 1; ICEKp10	47	clb 2	29	iuc 1	1	iro 1	2	rmp 1; KpVP-1	26	rmpA2_6*-60%	wzi1	KL1	K1	none	Very high	0.9998		O1/O2v2	O1	none	Very high	0.9913		aac(3)-IId^;aadA5;strA.v1^;strB.v1*	-	-
ERR2397527	Human	2016-01-01		Thailand		PRJEB19226	v2.3.3	v2.3.0		Klebsiella pneumoniae	strong	83	203599	828669	5560345	yes (897)	ambiguous_bases	ST23	5	2	1	1	ybt 1; ICEKp10	47	clb 2	29-1LV	iuc 1	1	iro 1	2	rmp 1; KpVP-1	26	rmpA2_6-60%	wzi1	KL1	K1	none	Very high	0.9999		O1/O2v2	O1	-	Good	0.9911	O1/O2v2_08_gmlC	-	-	-
ERR2397559	Human	2016-01-01		Thailand		PRJEB19226	v2.3.3	v2.3.0		Klebsiella pneumoniae	strong	73	349935	968273	5682513	yes (500)	ambiguous_bases	ST23	5	0	0	0	ybt 1; ICEKp10	47-2LV	clb 2	26-1LV	iuc 1	1	iro 1	1-1LV	rmp 1; KpVP-1	26	rmpA2_6*-47%	wzi1	KL1	K1	none	Very high	0.9998		O1/O2v2	O1	none	Very high	0.9913		-	-	-
ERR2397560	Human	2016-01-01		Thailand		PRJEB19226	v2.3.3	v2.3.0		Klebsiella pneumoniae	strong	87	363666	1193809	5678549	yes (599)	ambiguous_bases	ST23	5	0	0	0	ybt 1; ICEKp10	45-2LV	clb 3	13-1LV	iuc 1	1	iro 1	2	rmp 1; KpVP-1	39	rmpA2_6-60%	wzi1	KL1	K1	none	Very high	0.9998		O1/O2v2	O1	none	Very high	0.9911		-	-	-
ERR2397565	Human	2016-01-01		Thailand		PRJEB19226	v2.3.3	v2.3.0		Klebsiella pneumoniae	strong	59	448144	1804634	5675486	yes (500)	ambiguous_bases	ST23	5	2	1	1	ybt 1; ICEKp10	47-3LV	clb 2	29	iuc 1	1	iro 1	2	rmp 1; KpVP-1	26	rmpA2_6*-55%	wzi1	KL1	K1	none	Very high	0.9998		O1/O2v2	O1	none	Very high	0.9913		-	-	-
ERR257665	Human	1800-01-01		United Kingdom		PRJEB1271	v2.3.3	v2.3.0		Klebsiella pneumoniae	strong	54	286388	538892	5600863	yes (967)	ambiguous_bases	ST23	5	0	0	0	ybt 1; ICEKp10	56	clb 2	29	iuc 1	1-1LV	iro 1	1-1LV	rmp 1; KpVP-1	26	rmpA2_5-54%	wzi1	KL1	K1	none	Very high	1		O1/O2v2	O1	none	Very high	0.9913		-	-	-
ERR2586346	Human	2011-04-18	Blood	Vietnam		PRJEB26814	v2.3.3	v2.3.0		Klebsiella pneumoniae	strong	46	272470	639790	5644848	yes (596)	ambiguous_bases	ST23	5	0	0	0	ybt 1; ICEKp10	47-1LV	clb 2	29	iuc 1	1	iro 1	2	rmp 1; KpVP-1 (truncated)	164-1LV	-	wzi1	KL1	K1	none	Very high	0.9998		O1/O2v2	O1	none	Very high	0.9913		-	-	-
ERR2586347	Human	2011-05-18	Blood	Vietnam		PRJEB26814	v2.3.3	v2.3.0		Klebsiella pneumoniae	strong	60	257725	875859	5622935	yes (489)	ambiguous_bases	ST23	5	0	0	0	ybt 1; ICEKp10	47	clb 2	29-2LV	iuc 1	1	iro 1	2	rmp 1; KpVP-1 (truncated)	127-1LV	rmpA2_6*-47%	wzi1	KL1	K1	?-	Good	0.9999	KL1_08_wclY	O1/O2v2	O1	none	Very high	0.9913		-	-	-
ERR2586354	Human	2012-03-21	Blood	Vietnam		PRJEB26814	v2.3.3	v2.3.0		Klebsiella pneumoniae	strong	48	340240	680843	5619728	yes (299)	ambiguous_bases	ST23	5	0	0	0	ybt 1; ICEKp10	47	clb 2	29-1LV	iuc 1	1	iro 1	2	rmp 1; KpVP-1	26	rmpA2_6*-47%	wzi1	KL1	K1	none	Very high	1		O1/O2v2	O1	none	Very high	0.9913		-	-	-
ERR2586360	Human	2011-04-23	Blood	Vietnam		PRJEB26814	v2.3.3	v2.3.0		Klebsiella pneumoniae	strong	29	750563	2192311	5477909	yes (600)	ambiguous_bases	ST23	4	0	0	0	ybt 8; ICEKp3 (truncated)	170-1LV	-	0	iuc 1	36	iro 1	2	rmp 1; KpVP-1	26	rmpA2_6*-48%	wzi1	KL1	K1	none	Very high	1		O1/O2v2	O1	none	Very high	0.9913		-	-	-
ERR2586381	Human	2014-01-03	Blood	Vietnam		PRJEB26814	v2.3.3	v2.3.0		Klebsiella pneumoniae	strong	58	259068	626792	5567228	yes (723)	ambiguous_bases	ST23	5	0	0	0	ybt 1; ICEKp10	47	clb 2	29-2LV	iuc 1	1	iro 1	2	rmp 1; KpVP-1	26	rmpA2_5-54%	wzi1	KL1	K1	?-	Good	0.9999	KL1_07_wzx,KL1_14_wcaH	O1/O2v2	O1	?	Good	0.9911		-	-	-
ERR2586384	Human	2014-01-25	Blood	Vietnam		PRJEB26814	v2.3.3	v2.3.0		Klebsiella pneumoniae	strong	42	348528	643308	5571550	yes (398)	ambiguous_bases	ST23	3	0	0	0	-	0	-	0	iuc 1	1	iro 1	2	rmp 1; KpVP-1	26	rmpA2_5*-31%	wzi1	KL1	K1	?-	Good	0.9998	KL1_08_wclY	O1/O2v2	O1	none	Very high	0.9912		-	-	-
ERR2586400	Human	2010-04-05	Blood	Vietnam		PRJEB26814	v2.3.3	v2.3.0		Klebsiella pneumoniae	strong	67	203296	441716	5611790	yes (219)	ambiguous_bases	ST23	5	0	0	0	ybt 1; ICEKp10	14-2LV	clb 2 (truncated)	29-1LV	iuc 1	1	iro 1	2-1LV	-	0	rmpA2_6*-55%	wzi1	KL1	K1	?-	Good	0.9999	KL1_08_wclY	O1/O2v2	O1	none	Very high	0.9912		-	-	-
ERR2586410	Human	2013-08-09	Blood	Vietnam		PRJEB26814	v2.3.3	v2.3.0		Klebsiella pneumoniae	strong	52	388081	860911	5597023	yes (397)	ambiguous_bases	ST23	5	0	1	1	ybt 1; ICEKp10	47-1LV	clb 2	29	iuc 1	1	iro 1	2	rmp 1; KpVP-1 (truncated)	26-1LV	rmpA2_9	wzi1	KL1	K1	?-	Good	0.9999	KL1_08_wclY	O1/O2v2	O1	none	Very high	0.9913		-	-	-
ERR2586418	Human	2012-12-12	Blood	Vietnam		PRJEB26814	v2.3.3	v2.3.0		Klebsiella pneumoniae	strong	42	373487	1247372	5594659	yes (705)	ambiguous_bases	ST23	3	0	0	0	-	0	-	0	iuc 1	1	iro 1	2	rmp 1; KpVP-1,-	26,0	rmpA2_3*-47%	wzi1	KL1	K1	none	Very high	0.9998		O1/O2v2	O1	none	Very high	0.9912		-	-	-
ERR2586422	Human	2012-02-02	Blood	Vietnam		PRJEB26814	v2.3.3	v2.3.0		Klebsiella pneumoniae	strong	60	327238	971164	5628966	yes (498)	ambiguous_bases	ST23	5	0	0	0	ybt 1; ICEKp10	47-1LV	clb 2	29-1LV	iuc 1	1	iro 1	2	rmp 1; KpVP-1 (incomplete)	26-1LV	rmpA2_6*-47%	wzi1	KL1	K1	none	Very high	0.9998		O1/O2v2	O1	none	Very high	0.9912		-	-	-
ERR2854223	Human	2016	blood	Cambodia		PRJEB21605	v2.3.3	v2.3.0		Klebsiella pneumoniae	strong	48	284205	1274853	5635384	yes (491)	ambiguous_bases	ST23	5	0	0	0	ybt 1; ICEKp10	47-1LV	clb 2	29-1LV	iuc 1	1	iro 1	2	rmp 1; KpVP-1	26	rmpA2_5-54%	wzi1	KL1	K1	none	Very high	0.9999		O1/O2v2	O1	none	Very high	0.9913		-	-	-
ERR2854235	Human	2015	blood	Laos		PRJEB21605	v2.3.3	v2.3.0		Klebsiella pneumoniae	strong	42	306813	1310543	5633649	yes (98)	ambiguous_bases	ST23	5	0	0	0	ybt 1; ICEKp10	47-2LV	clb 2	29-1LV	iuc 1	1	iro 1	2	rmp 1; KpVP-1	26	rmpA2_5-54%	wzi1	KL1	K1	none	Very high	1		O1/O2v2	O1	none	Very high	0.9913		-	-	-
ERR2854242	Human	2016	blood	Laos		PRJEB21605	v2.3.3	v2.3.0		Klebsiella pneumoniae	strong	46	306816	547888	5572707	yes (293)	ambiguous_bases	ST23	5	0	0	0	ybt 1; ICEKp10 (truncated)	45-1LV	clb 2	29-1LV	iuc 1	1-1LV	iro 1	2	rmp 1; KpVP-1	26	rmpA2_6*-48%	wzi1	KL1	K1	none	Very high	1		O1/O2v2	O1	none	Very high	0.9913		-	-	-
ERR2854256	Human	2015	blood	Laos		PRJEB21605	v2.3.3	v2.3.0		Klebsiella pneumoniae	strong	35	441853	1219182	5590012	yes (295)	ambiguous_bases	ST23	5	0	0	0	ybt 1; ICEKp10	47-2LV	clb 2	29-1LV	iuc 1	1	iro 1	2	rmp 1; KpVP-1	26	rmpA2_5-54%	wzi1	KL1	K1	none	Very high	0.9999		O1/O2v2	O1	none	Very high	0.9913		-	-	-
ERR2854264	Human	2016	blood	Laos		PRJEB21605	v2.3.3	v2.3.0		Klebsiella pneumoniae	strong	41	327242	1375860	5585453	yes (290)	ambiguous_bases	ST23	5	0	0	0	ybt 1; ICEKp10	47-2LV	clb 2	29-1LV	iuc 1	1	iro 1	2	rmp 1; KpVP-1	26	rmpA2_5-54%	wzi1	KL1	K1	none	Very high	1		O1/O2v2	O1	none	Very high	0.9913		-	-	-
ERR2854266	Human	2016	blood	Laos		PRJEB21605	v2.3.3	v2.3.0		Klebsiella pneumoniae	strong	46	314280	1304703	5595729	yes (486)	ambiguous_bases	ST23	5	1	3	3	ybt 1; ICEKp10	47-2LV	clb 2	29-1LV	iuc 1	1	iro 1	2	rmp 1; KpVP-1	140	rmpA2_5-54%	wzi1	KL1	K1	none	Very high	1		O1/O2v2	O1	none	Very high	0.9913		-	-	-
ERR2854273	Human	2015	blood	Laos		PRJEB21605	v2.3.3	v2.3.0		Klebsiella pneumoniae	strong	33	327239	1380292	5554205	yes (395)	ambiguous_bases	ST23	5	0	0	0	ybt 1; ICEKp10	47-2LV	clb 2	29-2LV	iuc 1	1	iro 1	2	rmp 1; KpVP-1	26	rmpA2_5-54%	wzi1	KL1	K1	none	Very high	1		O1/O2v2	O1	none	Very high	0.9913		-	-	-
ERR2854281	Human	2016	blood	Laos		PRJEB21605	v2.3.3	v2.3.0		Klebsiella pneumoniae	strong	33	441294	2000683	5591608	yes (492)	ambiguous_bases	ST23	5	0	0	0	ybt 1; ICEKp10	47-1LV	clb 2	29	iuc 1	1	iro 1	2	rmp 1; KpVP-1	26	rmpA2_6-60%	wzi1	KL1	K1	none	Very high	0.9999		O1/O2v2	O1	none	Very high	0.9913		-	-	-
ERR3142881	Human	2016	blood	Hong Kong		PRJEB21605	v2.3.3	v2.3.0		Klebsiella pneumoniae	strong	33	441005	1881245	5557275	yes (488)	ambiguous_bases	ST23	5	0	0	0	ybt 1; ICEKp10	46	clb 2	29	iuc 1	1	iro 1	2	rmp 1; KpVP-1	40	rmpA2_6*-47%	wzi1	KL1	K1	none	Very high	0.9999		O1/O2v2	O1	none	Very high	0.9913		-	-	-
ERR3162638	Human	2015-01-01	Blood	Vietnam		PRJEB30913	v2.3.3	v2.3.0		Klebsiella pneumoniae	strong	60	230531	486478	5650949	yes (977)	ambiguous_bases	ST23	5	0	0	0	ybt 1; ICEKp10	47	clb 2	29	iuc 1	1	iro 1	2	rmp 1; KpVP-1	26-1LV	-	wzi1	KL1	K1	none	Very high	0.9999		O1/O2v2	O1	none	Very high	0.9913		-	-	-
ERR3164635	Human	2016-01-01		Italy		PRJEB22890	v2.3.3	v2.3.0		Klebsiella pneumoniae	strong	86	441282	1389627	5682280	yes (287)	ambiguous_bases	ST23	5	2	4	4	ybt 1; ICEKp10 (truncated)	47-1LV	clb 2	29	iuc 1	1	iro 1	2	rmp 1; KpVP-1	26	rmpA2_5-54%	wzi1	KL1	K1	none	Very high	0.9999		O1/O2v2	O1	none	Very high	0.9912		aac(6')-Ib4^	-	-
ERR3891099	Human	2018-04-12	Human body sites or biosamples	Saudi Arabia		PRJEB36683	v2.3.3	v2.3.0		Klebsiella pneumoniae	strong	62	263142	703152	5601650	yes (989)	ambiguous_bases	ST23	5	0	0	0	ybt 1; ICEKp10	53	clb 2	29	iuc 1	1	iro 1	2-1LV	rmp 1; KpVP-1	26-1LV	rmpA2_6-60%	wzi1	KL1	K1	none	Very high	0.9999		O1/O2v2	O1	none	Very high	0.991		-	-	-
ERR3891219	Human	2018-08-10	Human body sites or biosamples	Saudi Arabia		PRJEB36683	v2.3.3	v2.3.0		Klebsiella pneumoniae	strong	52	265676	1069606	5603605	yes (773)	ambiguous_bases	ST23	5	0	0	0	ybt 1; ICEKp10	53	clb 2	29	iuc 1	1	iro 1	2-1LV	rmp 1; KpVP-1	26-1LV	rmpA2_6-60%	wzi1	KL1	K1	-+	Good	0.9999	KL1_01_galF	O1/O2v2	O1	none	Very high	0.991		-	-	-
ERR4367531	Human	2018-01-01	human	Thailand		PRJEB38540	v2.3.3	v2.3.0		Klebsiella pneumoniae	strong	34	530318	751295	5511625	yes (198)	ambiguous_bases	ST23	3	0	0	0	-	0	-	0	iuc 1	1	iro 1	2	rmp 1; KpVP-1	26	rmpA2_5*-54%	wzi1	KL1	K1	none	Very high	0.9999		O1/O2v2	O1	-+	Good	0.9912	O1/O2v2_06_wbbO	-	-	-
ERR4463375	Human			Germany		PRJEB39867	v2.3.3	v2.3.0		Klebsiella pneumoniae	strong	45	327238	750360	5482699	yes (640)	ambiguous_bases	ST23	5	0	0	0	ybt 1; ICEKp10	47	clb 2	29-1LV	iuc 1	1	iro 1	2	rmp 1; KpVP-1 (incomplete)	26-1LV	rmpA2_5-54%	wzi1	KL1	K1	none	Very high	0.9999		O1/O2v2	O1	none	Very high	0.9913		-	-	-
ERR4463445	Human			Germany		PRJEB39867	v2.3.3	v2.3.0		Klebsiella pneumoniae	strong	60	272437	637511	5667797	yes (296)	ambiguous_bases	ST23	5	0	0	0	ybt 1; ICEKp10 (truncated)	46-2LV	clb 2	29	iuc 1	1	iro 1	2	rmp 1; KpVP-1 (incomplete)	40-1LV	-	wzi1	KL1	K1	?	Good	1		O1/O2v2	O1	?-	Good	0.9913	O1/O2v2_07_kfoC	-	-	-
ERR4463449	Human			Germany		PRJEB39867	v2.3.3	v2.3.0		Klebsiella pneumoniae	strong	49	289119	719267	5684193	yes (388)	ambiguous_bases	ST23	2	0	4	7	ybt 1; ICEKp10 (truncated)	47-1LV	clb 2	29-1LV	-	0	iro 1	2	rmp 1; KpVP-1 (truncated)	26-1LV	-	wzi1	KL1	K1	none	Very high	1		O1/O2v2	O1	none	Very high	0.9913		aac(3)-IIa.v1^;aac(6')-Ib-cr.v2	-	-
ERR4795720	Human		Urine	Colombia	Antioquia	PRJEB29742	v2.3.3	v2.3.0		Klebsiella pneumoniae	strong	29	441313	1479774	5479534	yes (884)	ambiguous_bases	ST23	2	2	3	3	ybt 1; ICEKp10	47	clb 2	29	-	0	-	0	-	0	-	wzi1	KL1	K1	none	Very high	0.9999		O1/O2v2	O1	?	Good	0.9912		aac(6')-Ib-cr.v2	-	-
ERR4982116	Human			Spain		PRJEB37504	v2.3.3	v2.3.0		Klebsiella pneumoniae	strong	94	182069	447858	5549521	yes (97)	ambiguous_bases	ST23	5	0	0	0	ybt 1; ICEKp10	47	clb 2	68	iuc 1	1	iro 1	2	rmp 1; KpVP-1	29-1LV	rmpA2_5-54%	wzi1	KL1	K1	none	Very high	1		O1/O2v2	O1	none	Very high	0.9913		-	-	-
ERR5056689	Human	2015-01-01	Faeces	Norway		PRJEB42350	v2.3.3	v2.3.0		Klebsiella pneumoniae	strong	41	379585	756448	5534868	yes (597)	ambiguous_bases	ST23	5	0	1	1	-	0	clb 2	68	iuc 1	1	iro 1	2	rmp 1; KpVP-1	26-1LV	rmpA2_6*-47%	wzi1	KL1	K1	none	Very high	0.9996		O1/O2v2	O2afg	none	Very high	0.9913		-	-	-
ERR560505	Human		blood	France		PRJEB6688	v2.3.3	v2.3.0		Klebsiella pneumoniae	strong	315	36409	148056	5702835	yes (904)	ambiguous_bases	ST23	5	0	0	0	ybt 1; ICEKp10	47	clb 2	29	iuc 1	1	iro 1	2	-,rmp 1; KpVP-1 (truncated)	0,42	rmpA2_3-47%	wzi1	KL1	K1	none	Very high	0.9999		O1/O2v2	O1	none	Very high	0.9913		-	-	-
ERR560510	Human	2010	blood	France		PRJEB6688	v2.3.3	v2.3.0		Klebsiella pneumoniae	strong	161	66129	262553	5447568	yes (777)	ambiguous_bases	ST23	3	0	0	0	-	0	-	0	iuc 1	1	iro 1	2	rmp 1; KpVP-1	26	rmpA2_7*-54%	wzi1	KL1	K1	none	Very high	0.9999		O1/O2v2	O1	none	Very high	0.9911		-	-	-
ERR562353	Human		liver pus	Taiwan		PRJEB6688	v2.3.3	v2.3.0		Klebsiella pneumoniae	strong	67	253991	440954	5498135	no	-	ST23	4	0	0	0	ybt 2; ICEKp1	332	-	0	iuc 1	17	-,-	0,0	rmp 3; ICEKp1,rmp 1; KpVP-1	32,26	rmpA2_6-60%	wzi1	KL1	K1	none	Very high	0.9999		O1/O2v2	O1	none	Very high	0.9913		-	-	-
ERR562354	Human		liver pus	Taiwan		PRJEB6688	v2.3.3	v2.3.0		Klebsiella pneumoniae	strong	73	196294	527422	5423006	yes (292)	ambiguous_bases	ST23	2	0	0	0	ybt 1; ICEKp10	47	clb 2	29-1LV	-	0	iro 1	2	rmp 1; KpVP-1	26	-	wzi1	KL1	K1	none	Very high	0.9999		O1/O2v2	O1	?-	Good	0.9911	O1/O2v2_08_gmlC,O1/O2v2_09_gmlB	-	-	-
ERR562361	Human	1997	blood	Netherlands		PRJEB6688	v2.3.3	v2.3.0		Klebsiella pneumoniae	strong	55	262359	565793	5517219	yes (481)	ambiguous_bases	ST23	5	0	0	0	ybt 1; ICEKp10	47	clb 2	68	iuc 1	1	iro 1	2	rmp 1; KpVP-1	29	rmpA2_6*-49%	wzi1	KL1	K1	none	Very high	1		O1/O2v2	O1	none	Very high	0.9913		-	-	-
ERR5863523	Human	2018	blood	Sweden		PRJEB35248	v2.3.3	v2.3.0		Klebsiella pneumoniae	strong	47	597560	1585278	5638168	yes (398)	ambiguous_bases	ST23	5	0	0	0	ybt 1; ICEKp10	46	clb 2	29	iuc 1	1	iro 1	2	rmp 1; KpVP-1	40	rmpA2_5-54%	wzi1	KL1	K1	-	High	0.9999	KL1_06_wzc	O1/O2v2	O1	none	Very high	0.9912		-	-	-
ERR6096186	Milk powder	2007-01-01		Germany		PRJEB45776	v2.3.3	v2.3.0		Klebsiella pneumoniae	strong	55	289401	697378	5579180	yes (297)	ambiguous_bases	ST23	5	0	0	0	ybt 1; ICEKp10	47	clb 2	29	iuc 1	1	iro 1	2	rmp 1; KpVP-1	26	rmpA2_6-60%	wzi1	KL1	K1	none	Very high	0.9999		O1/O2v1	O1	-	Good	0.9796	O1/O2v1_06_wbbO,O1/O2v1_07_kfoC	-	-	-
ERR6293531	Human	2015	blood	Norway		PRJEB27256	v2.3.3	v2.3.0		Klebsiella pneumoniae	strong	72	274050	604401	5639864	yes (630)	ambiguous_bases	ST23	5	0	0	0	ybt 1; ICEKp10	47	clb 2	29-1LV	iuc 1	1	iro 1	2	rmp 1; KpVP-1 (incomplete)	26-1LV	-	wzi1	KL1	K1	?-	Good	0.9998	KL1_06_wzc,KL1_08_wclY	O1/O2v2	O1	none	Very high	0.9913		-	-	-
ERR6293796	Human	2001	blood	Norway		PRJEB27256	v2.3.3	v2.3.0		Klebsiella pneumoniae	strong	65	269832	596143	5639835	yes (518)	ambiguous_bases	ST23	5	0	4	5	ybt 1; ICEKp10 (truncated)	47-2LV	clb 2	68	iuc 1	1	iro 1	2	rmp 1; KpVP-1	26-1LV	rmpA2_6-60%	wzi1	KL1	K1	?-	Good	1	KL1_15_wcaI	O1/O2v2	O2afg	none	Very high	0.9913		strA.v1^;strB.v1*	-	-
ERR6294057	Human	2009	blood	Norway		PRJEB27256	v2.3.3	v2.3.0		Klebsiella pneumoniae	strong	53	289351	604656	5648650	yes (398)	ambiguous_bases	ST23	5	0	0	0	ybt 1; ICEKp10	47	clb 2	29	iuc 1	1	iro 1	2	rmp 1; KpVP-1	26-1LV	rmpA2_6-60%	wzi1	KL1	K1	none	Very high	0.9998		O1/O2v2	O1	none	Very high	0.9913		-	-	-
ERR6294091	Human	2009	blood	Norway		PRJEB27256	v2.3.3	v2.3.0		Klebsiella pneumoniae	strong	54	414664	749672	5648447	yes (299)	ambiguous_bases	ST23	5	0	0	0	ybt 1; ICEKp10	47	clb 2	29	iuc 1	1	iro 1	2	rmp 1; KpVP-1	26	-	wzi1	KL1	K1	none	Very high	0.9998		O1/O2v2	O1	none	Very high	0.9913		-	-	-
ERR6294219	Human	2009	blood	Norway		PRJEB27256	v2.3.3	v2.3.0		Klebsiella pneumoniae	strong	43	307013	936387	5602808	yes (697)	ambiguous_bases	ST23	5	0	0	0	ybt 1; ICEKp10	47	clb 2	27	iuc 1	1	iro 1	2	-,rmp 1; KpVP-1	0,40	rmpA2_3-47%	wzi1	KL1	K1	-	High	0.9998	KL1_14_wcaH	O1/O2v2	O1	none	Very high	0.9912		-	-	-
ERR6384985	Human	2017-01-01	clinical material	South Africa		PRJEB46655	v2.3.3	v2.3.0		Klebsiella pneumoniae	strong	45	314668	1301627	5615062	yes (795)	ambiguous_bases	ST23	5	0	0	0	ybt 1; ICEKp10	47	clb 2	29	iuc 1	1	iro 1	2	rmp 1; KpVP-1	26	rmpA2_6-60%	wzi1	KL1	K1	none	Very high	0.9999		O1/O2v2	O1	none	Very high	0.9913		-	-	-
ERR699266	Human	2005	liver abscess	USA		PRJEB7967	v2.3.3	v2.3.0		Klebsiella pneumoniae	strong	41	327238	749647	5593113	yes (492)	ambiguous_bases	ST23	5	0	0	0	ybt 1; ICEKp10	54	clb 2	29	iuc 1	1	iro 1	24	rmp 1; KpVP-1	26	rmpA2_5-54%	wzi1	KL1	K1	none	Very high	1		O1/O2v2	O2afg	none	Very high	0.9913		-	-	-
ERR699269	Human	2005	liver abscess	USA		PRJEB7967	v2.3.3	v2.3.0		Klebsiella pneumoniae	strong	54	302802	756499	5541840	yes (624)	ambiguous_bases	ST23	5	0	0	0	ybt 1; ICEKp10	47	clb 2	29	iuc 1	1	iro 1	2	rmp 1; KpVP-1	56	-	wzi1	KL1	K1	none	Very high	1		O1/O2v2	O2afg	none	Very high	0.9913		-	-	-
ERR706870	Human	2006	liver abscess	Canada		PRJEB7967	v2.3.3	v2.3.0		Klebsiella pneumoniae	strong	55	302766	728336	5569685	yes (604)	ambiguous_bases	ST23	3	0	0	0	-	0	-	0	iuc 1	27	iro 1	2	rmp 1; KpVP-1	26	rmpA2_5-54%	wzi1	KL1	K1	none	Very high	0.9998		O1/O2v2	O1	none	Very high	0.9913		-	-	-
ERR712623	Human	2006	liver abscess	Canada		PRJEB7967	v2.3.3	v2.3.0		Klebsiella pneumoniae	strong	42	327238	605459	5496213	yes (398)	ambiguous_bases	ST23	5	0	0	0	ybt 1; ICEKp10	55	clb 2	29	iuc 1	1	iro 1	2	rmp 1; KpVP-1 (incomplete)	26-1LV	rmpA2_6-60%	wzi1	KL1	K1	none	Very high	0.9999		O1/O2v2	O1	none	Very high	0.9913		-	-	-
ERR712624	Human	2006	liver abscess	Canada		PRJEB7967	v2.3.3	v2.3.0		Klebsiella pneumoniae	strong	38	508743	750213	5555937	yes (397)	ambiguous_bases	ST23	5	0	0	0	ybt 1; ICEKp10 (truncated)	47-1LV	clb 2	29	iuc 1	1	iro 1	2	rmp 1; KpVP-1	34	rmpA2_6-60%	wzi1	KL1	K1	none	Very high	0.9999		O1/O2v2	O1	none	Very high	0.9913		-	-	-
ERR712625	Human	2007	liver abscess	USA		PRJEB7967	v2.3.3	v2.3.0		Klebsiella pneumoniae	strong	49	327452	636422	5632094	yes (516)	ambiguous_bases	ST23	5	0	0	0	ybt 1; ICEKp10	46	clb 2	26-1LV	iuc 1	1	iro 1	2	-,rmp 1; KpVP-1	0,40	rmpA2_3-47%	wzi1	KL1	K1	none	Very high	0.9999		O1/O2v2	O1	none	Very high	0.9913		-	-	-
ERR712626	Human	2007	liver abscess	USA		PRJEB7967	v2.3.3	v2.3.0		Klebsiella pneumoniae	strong	46	278167	525876	5611288	yes (513)	ambiguous_bases	ST23	5	0	0	0	ybt 1; ICEKp10	46	clb 2	29	iuc 1	1	iro 1	2	rmp 1; KpVP-1	40	rmpA2_5-54%	wzi1	KL1	K1	none	Very high	0.9999		O1/O2v2	O1	none	Very high	0.9913		-	-	-
ERR712789	Human	2010	liver abscess	Norway		PRJEB7967	v2.3.3	v2.3.0		Klebsiella pneumoniae	strong	41	348783	527705	5415324	yes (207)	ambiguous_bases	ST23	3	0	0	0	-	0	-	0	iuc 1	1	iro 1	23	-,rmp 1; KpVP-1	0,26	rmpA2_3-47%	wzi1	KL1	K1	none	Very high	0.9998		O1/O2v2	O1	none	Very high	0.9913		-	-	-
ERR712790	Human	2010	liver abscess	Norway		PRJEB7967	v2.3.3	v2.3.0		Klebsiella pneumoniae	strong	35	418729	899275	5582006	yes (595)	ambiguous_bases	ST23	3	0	0	0	-	0	-	0	iuc 1	1	iro 1	2	rmp 1; KpVP-1	26	rmpA2_5-54%	wzi1	KL1	K1	none	Very high	0.9999		O1/O2v2	O1	none	Very high	0.9911		-	-	-
ERR712791	Human	1996	liver abscess	Taiwan		PRJEB7967	v2.3.3	v2.3.0		Klebsiella pneumoniae	strong	52	289358	606484	5562058	yes (593)	ambiguous_bases	ST23	5	0	0	0	ybt 1; ICEKp10	47	clb 2	29	iuc 1	1	iro 1	2	rmp 1; KpVP-1 (truncated)	31	rmpA2_6*-47%	wzi1	KL1	K1	none	Very high	0.9999		O1/O2v2	O1	none	Very high	0.9912		-	-	-
ERR712792	Human	1996	liver abscess	Taiwan		PRJEB7967	v2.3.3	v2.3.0		Klebsiella pneumoniae	strong	62	272438	608961	5570897	yes (397)	ambiguous_bases	ST23	5	0	0	0	ybt 1; ICEKp10	47	clb 2	29	iuc 1	1	iro 1	2	-,rmp 1; KpVP-1	0,26-1LV	rmpA2_3-47%	wzi1	KL1	K1	none	Very high	0.9999		O1/O2v2	O1	none	Very high	0.9913		-	-	-
ERR712793	Human	1996	liver abscess	Taiwan		PRJEB7967	v2.3.3	v2.3.0		Klebsiella pneumoniae	strong	56	327140	697391	5688128	yes (497)	ambiguous_bases	ST23	5	0	0	0	ybt 1; ICEKp10 (truncated)	335	clb 2	29	iuc 1	1	iro 1	2	-,rmp 1; KpVP-1	0,26	rmpA2_3-47%	wzi1	KL1	K1	none	Very high	0.9999		O1/O2v2	O1	none	Very high	0.9913		-	-	-
ERR712794	Human	1996	liver abscess	Taiwan		PRJEB7967	v2.3.3	v2.3.0		Klebsiella pneumoniae	strong	54	314434	728693	5611458	yes (394)	ambiguous_bases	ST23	5	0	0	0	ybt 1; ICEKp10	47	clb 2	29	iuc 1	1	iro 1	2	rmp 1; KpVP-1	60-1LV	-	wzi1	KL1	K1	none	Very high	0.9999		O1/O2v2	O1	none	Very high	0.9913		-	-	-
ERR712899	Human	1996	liver abscess	Taiwan		PRJEB7967	v2.3.3	v2.3.0		Klebsiella pneumoniae	strong	42	461968	791755	5589949	yes (417)	ambiguous_bases	ST23	5	0	0	0	ybt 1; ICEKp10	47	clb 2	29	iuc 1	1	iro 1	2	rmp 1; KpVP-1 (truncated)	26-1LV	-	wzi1	KL1	K1	none	Very high	0.9999		O1/O2v2	O1	none	Very high	0.9913		-	-	-
ERR712900	Human	1997	liver abscess	Taiwan		PRJEB7967	v2.3.3	v2.3.0		Klebsiella pneumoniae	strong	44	306965	708578	5648492	yes (517)	ambiguous_bases	ST23	5	0	0	0	ybt 1; ICEKp10	47	clb 2	29	iuc 1	1	iro 1	2	rmp 1; KpVP-1	26	rmpA2_6-60%	wzi1	KL1	K1	-+	Good	0.9998	KL1_03_wzi	O1/O2v2	O1	none	Very high	0.9913		-	-	-
ERR712901	Human	1996	pneumonia	South Africa		PRJEB7967	v2.3.3	v2.3.0		Klebsiella pneumoniae	strong	60	289588	573579	5776735	yes (705)	ambiguous_bases	ST23	5	0	0	0	ybt 1; ICEKp10	47	clb 2	29	iuc 1	1	iro 1	2	rmp 1; KpVP-1	26	rmpA2_6-60%	wzi232	KL1	K1	none	Very high	0.9999		O1/O2v2	O1	none	Very high	0.9913		-	-	-
ERR712903	Human	1997	pneumonia	South Africa		PRJEB7967	v2.3.3	v2.3.0		Klebsiella pneumoniae	strong	50	272438	749997	5684259	yes (398)	ambiguous_bases	ST23	5	0	0	0	ybt 1; ICEKp10	49	clb 2	29	iuc 1	1	iro 1	2	rmp 1; KpVP-1	26	rmpA2_6-60%	wzi1	KL1	K1	none	Very high	0.9999		O1/O2v2	O1	none	Very high	0.9913		-	-	-
ERR713521	Human	2004	liver abscess	USA		PRJEB7967	v2.3.3	v2.3.0		Klebsiella pneumoniae	strong	57	302771	661447	5542326	yes (515)	ambiguous_bases	ST23	5	0	0	0	ybt 1; ICEKp10	47	clb 2	29	iuc 1	1	iro 1	2	rmp 1; KpVP-1	26-1LV	rmpA2_6*-47%	wzi1	KL1	K1	none	Very high	1		O1/O2v2	O2afg	none	Very high	0.9913		-	-	-
ERR713522	Human	2005	liver abscess	Canada		PRJEB7967	v2.3.3	v2.3.0		Klebsiella pneumoniae	strong	66	272438	627350	5629937	yes (306)	ambiguous_bases	ST23	5	0	0	0	ybt 1; ICEKp10	47	clb 2	36	iuc 1	1	iro 1	2	rmp 1; KpVP-1	26	rmpA2_6-60%	wzi1	KL1	K1	none	Very high	0.9998		O1/O2v2	O2afg	none	Very high	0.9912		-	-	-
ERR713524	Human	2005	liver abscess	Canada		PRJEB7967	v2.3.3	v2.3.0		Klebsiella pneumoniae	strong	75	206894	682361	5619446	yes (878)	ambiguous_bases	ST23	5	0	0	0	ybt 1; ICEKp10	47	clb 2	36	iuc 1	1	iro 1	2	rmp 1; KpVP-1	26	rmpA2_6-60%	wzi1	KL1	K1	none	Very high	0.9998		O1/O2v2	O2afg	none	Very high	0.9912		-	-	-
ERR713641	Human	2006	liver abscess	USA		PRJEB7967	v2.3.3	v2.3.0		Klebsiella pneumoniae	strong	69	248243	826793	5513226	yes (493)	ambiguous_bases	ST23	5	0	0	0	ybt 1; ICEKp10	47	clb 2	29	iuc 1	28	iro 1	2	rmp 1; KpVP-1	26	rmpA2_6*-47%	wzi1	KL1	K1	none	Very high	0.9999		O1/O2v2	O2afg	none	Very high	0.9913		-	-	-
ERR713643	Human	2008	liver abscess	Norway		PRJEB7967	v2.3.3	v2.3.0		Klebsiella pneumoniae	strong	61	203864	465793	5572649	yes (489)	ambiguous_bases	ST23	5	0	0	0	ybt 1; ICEKp10	47	clb 2	35	iuc 1	1	iro 1	2	rmp 1; KpVP-1	26	rmpA2_6-60%	wzi1	KL1	K1	none	Very high	0.9999		O1/O2v2	O1	none	Very high	0.9913		-	-	-
ERR713644	Human	2010	liver abscess	Denmark		PRJEB7967	v2.3.3	v2.3.0		Klebsiella pneumoniae	strong	59	257803	1306675	5628406	yes (481)	ambiguous_bases	ST23	5	0	4	6	ybt 1; ICEKp10	47	clb 2	29	iuc 1	1	iro 1	2	rmp 1; KpVP-1	26	-	wzi1	KL1	K1	none	Very high	0.9998		O1/O2v2	O1	none	Very high	0.9913		aac(3)-IIa.v1;aadA11.v2	-	-
ERR718793	Human	2012	liver abscess	Norway		PRJEB7967	v2.3.3	v2.3.0		Klebsiella pneumoniae	strong	72	232622	586873	5460939	yes (633)	ambiguous_bases	ST23	5	0	0	0	ybt 1; ICEKp10	54-1LV	clb 2	29	iuc 1	1	iro 1	24	rmp 1; KpVP-1 (incomplete) (truncated)	27-1LV	rmpA2_5*-54%	wzi1	KL1	K1	none	Very high	1		O1/O2v2	O1	none	Very high	0.9913		-	-	-
ERR8972455	Human	2021-01-01	hepatic abscess	Italy		PRJEB48936	v2.3.3	v2.3.0		Klebsiella pneumoniae	strong	74	185997	366619	5542623	yes (1025)	ambiguous_bases	ST23	5	0	0	0	ybt 1; ICEKp10	54	clb 2	29-1LV	iuc 1	1	iro 1	24-1LV	rmp 1; KpVP-1	70	rmpA2_6-60%	wzi1	KL1	K1	none	Very high	0.9999		O1/O2v2	O1	none	Very high	0.9913		-	-	-
SAMD00397221	Human	2016-10-24		Japan		PRJDB12116	v2.3.3	v2.3.0		Klebsiella pneumoniae	strong	41	463008	1009702	5638774	yes (300)	ambiguous_bases	ST23	5	0	0	0	ybt 1; ICEKp10	46	clb 2	29	iuc 1	1	iro 1	2	rmp 1; KpVP-1 (truncated)	40-1LV	-	wzi1	KL1	K1	none	Very high	0.9999		O1/O2v2	O1	-	Good	0.9911	O1/O2v2_09_gmlB	-	-	-
SAMD00397246	Human	2014-11-18		Japan		PRJDB12116	v2.3.3	v2.3.0		Klebsiella pneumoniae	strong	65	257977	1564988	5748402	yes (510)	ambiguous_bases	ST23	5	1	5	4	ybt 1; ICEKp10	46-2LV	clb 2	29	iuc 1	1	iro 1	2-1LV	rmp 1; KpVP-1 (truncated)	40-1LV	-	wzi1	KL1	K1	?-	Good	0.9998	KL1_08_wclY,KL1_14_wcaH	O1/O2v2	O1	?-	Good	0.991	O1/O2v2_08_gmlC	aadA2	-	-
SAMD00397314	Human	2018-02-22		Japan		PRJDB12116	v2.3.3	v2.3.0		Klebsiella pneumoniae	strong	67	289593	679578	5677574	yes (592)	ambiguous_bases	ST23	5	0	0	0	ybt 1; ICEKp10	47	clb 2	29	iuc 1	1-1LV	iro 1	2	rmp 1; KpVP-1	26	-	wzi1	KL1	K1	none	Very high	0.9999		O1/O2v2	O1	none	Very high	0.9913		-	-	-
SAMD00497586	Human	2019-09-02	sputum	Japan	Hokkaido	PRJDB10842	v2.3.3	v2.3.0		Klebsiella pneumoniae	strong	71	272438	938902	5664042	yes (200)	ambiguous_bases	ST23	5	1	5	6	ybt 1; ICEKp10	46-1LV	clb 2	29-1LV	iuc 1	1	iro 1	2	-,rmp 1; KpVP-1 (truncated)	0,40-1LV	rmpA2_3-47%	wzi1	KL1	K1	?	Good	0.9999		O1/O2v2	O1	none	Very high	0.9912		strA.v1*;strB.v1*	-	-
SAMD00497777	Human	2019-11-11	sputum	Japan	Yamagata	PRJDB10842	v2.3.3	v2.3.0		Klebsiella pneumoniae	strong	81	173934	454207	5723366	yes (100)	ambiguous_bases	ST23	5	1	2	1	ybt 1; ICEKp10	46	clb 2	29-1LV	iuc 1	1	iro 1	2	rmp 1; KpVP-1	40-1LV	rmpA2_5*-36%	wzi1	KL1	K1	none	Very high	0.9998		O1/O2v2	O1	none	Very high	0.9906		-	-	-
SAMD00497784	Human	2019-04-17	sputum	Japan	Yamagata	PRJDB10842	v2.3.3	v2.3.0		Klebsiella pneumoniae	strong	82	204174	499043	5712715	yes (197)	ambiguous_bases	ST23	5	1	2	1	ybt 1; ICEKp10	46	clb 2	29-1LV	iuc 1	1	iro 1	2	rmp unknown	0	-	wzi1	KL1	K1	none	Very high	0.9998		O1/O2v2	O1	?-	Good	0.9909	O1/O2v2_08_gmlC	-	-	-
SAMD00497798	Human	2020-04-03	sputum	Japan	Yamagata	PRJDB10842	v2.3.3	v2.3.0		Klebsiella pneumoniae	strong	49	310339	604674	5595490	yes (296)	ambiguous_bases	ST23	2	2	4	4	-	0	clb 2	29	-	0	iro 1	2-1LV	rmp 1; KpVP-1	26	rmpA2_5-54%	wzi1	KL1	K1	none	Very high	0.9998		O1/O2v2	O1	none	Very high	0.9913		-	-	-
SAMD00498163	Human	2020-05-04	sputum	Japan	Saitama	PRJDB10842	v2.3.3	v2.3.0		Klebsiella pneumoniae	strong	55	390886	878230	5631666	yes (194)	ambiguous_bases	ST23	5	1	5	6	ybt 1; ICEKp10	54	clb 2	29	iuc 1	1	iro 1	24	rmp 1; KpVP-1	26	rmpA2_6*-55%	wzi1	KL1	K1	-+	Good	0.9996	KL1_02_cpsACP	O1/O2v2	O1	none	Very high	0.9913		aac(3)-IId^;aadA5	-	-
SAMD00498165	Human	2020-05-30	sputum	Japan	Saitama	PRJDB10842	v2.3.3	v2.3.0		Klebsiella pneumoniae	strong	50	306814	521842	5513201	yes (207)	ambiguous_bases	ST23	3	1	5	6	-	0	-	0	iuc 1	1	iro 1	24	rmp 1; KpVP-1	26	rmpA2_6*-60%	wzi1	KL1	K1	?	Good	0.9999		O1/O2v2	O1	-	High	0.9897	O1/O2v2_10_gmlA	aac(3)-IId^;aadA5	-	-
SAMD00498215	Human	2020-04-20	wound	Japan	Saitama	PRJDB10842	v2.3.3	v2.3.0		Klebsiella pneumoniae	strong	45	432137	750280	5554880	yes (99)	ambiguous_bases	ST23	5	0	0	0	ybt 1; ICEKp10 (truncated)	46-3LV	clb 2 (truncated)	29-1LV	iuc 1	1	iro 1	2	rmp 1; KpVP-1	40	rmpA2_5-54%	wzi1	KL1	K1	none	Very high	0.9998		O1/O2v2	O1	none	Very high	0.9912		-	-	-
SAMD00498218	Human	2020-05-24	venous blood	Japan	Saitama	PRJDB10842	v2.3.3	v2.3.0		Klebsiella pneumoniae	strong	54	310407	878256	5670027	yes (293)	ambiguous_bases	ST23	5	1	5	6	ybt 1; ICEKp10	54	clb 2	29-1LV	iuc 1	1	iro 1	24	rmp 1; KpVP-1	26	rmpA2_6*-60%	wzi1	KL1	K1	none	Very high	0.9999		O1/O2v2	O1	-	High	0.9913	O1/O2v2_09_gmlB	aac(3)-IId^;aadA5	-	-
SAMD00498312	Human	2020-01-01	urine	Japan	Chiba	PRJDB10842	v2.3.3	v2.3.0		Klebsiella pneumoniae	strong	64	289351	1043412	5713395	yes (489)	ambiguous_bases	ST23	5	1	3	3	ybt 1; ICEKp10	47-2LV	clb 2 (truncated)	29-4LV	iuc 1	1	iro 1	2	rmp 1; KpVP-1	26	rmpA2_6*-47%	wzi1	KL1	K1	none	Very high	1		O1/O2v2	O1	none	Very high	0.9911		-	-	-
SAMD00498800	Human	2019-09-14	urine from catheter	Japan	Tokyo	PRJDB10842	v2.3.3	v2.3.0		Klebsiella pneumoniae	strong	78	289422	584540	5798943	no	-	ST23	5	1	3	4	ybt 1; ICEKp10	47-2LV	clb 2	29	iuc 1	1	iro 1 (incomplete)	2-1LV	-	0	rmpA2_5-54%	wzi1	KL1	K1	none	Very high	0.9998		O1/O2v2	O1	none	Very high	0.9911		-	-	-
SAMD00498948	Human	2019-10-15	sputum	Japan	Tokyo	PRJDB10842	v2.3.3	v2.3.0		Klebsiella pneumoniae	strong	64	230811	843760	5752744	yes (99)	ambiguous_bases	ST23	5	1	4	4	ybt 1; ICEKp10	47	clb 2	29-1LV	iuc 1	1	iro 1	2	-,rmp 1; KpVP-1 (truncated)	0,26-1LV	rmpA2_3-47%	wzi1	KL1	K1	none	Very high	0.9999		O1/O2v2	O1	none	Very high	0.9912		aadA2	-	-
SAMD00499489	Human	2020-03-10	urine	Japan	Nagano	PRJDB10842	v2.3.3	v2.3.0		Klebsiella pneumoniae	strong	51	278345	715769	5655603	yes (110)	ambiguous_bases	ST23	5	1	2	1	ybt 1; ICEKp10	47	clb 2	29-1LV	iuc 1	1	iro 1	2-1LV	rmp 1; KpVP-1 (truncated)	27	rmpA2_5-54%	wzi1	KL1	K1	none	Very high	0.9999		O1/O2v2	O1	none	Very high	0.9912		-	-	-
SAMD00499532	Human	2020-06-04	urine from catheter	Japan	Gifu	PRJDB10842	v2.3.3	v2.3.0		Klebsiella pneumoniae	strong	56	305622	671941	5400878	yes (495)	ambiguous_bases	ST23	5	0	0	0	-	0	clb 2	35-1LV	iuc 1	1	iro 1	2	rmp 1; KpVP-1	26	rmpA2_6*-48%	wzi1	KL1	K1	-+	Good	0.9999	KL1_03_wzi,KL1_17_gnd	O1/O2v2	O1	none	Very high	0.9913		-	-	-
SAMD00500785	Human	2019-07-31	stool	Japan	Hyogo	PRJDB10842	v2.3.3	v2.3.0		Klebsiella pneumoniae	strong	43	417967	1258574	5632117	yes (591)	ambiguous_bases	ST23	5	2	5	5	ybt 1; ICEKp10	57-1LV	clb 2	29	iuc 1	1	iro 1	2	rmp 1; KpVP-1	151	rmpA2_6*-47%	wzi1	KL1	K1	none	Very high	0.9998		O1/O2v2	O1	none	Very high	0.9913		aadA2	-	-
SAMD00501310	Human	2019-05-30	pus	Japan	Okayama	PRJDB10842	v2.3.3	v2.3.0		Klebsiella pneumoniae	strong	63	327213	855442	5799418	yes (394)	ambiguous_bases	ST23	5	1	9	10	ybt 1; ICEKp10	47-1LV	clb 2	29-2LV	iuc 1	1	iro 1	2	rmp 1; KpVP-1	34-1LV	rmpA2_6-60%	wzi1	KL1	K1	none	Very high	0.9998		O1/O2v2	O1	none	Very high	0.9913		aac(6')-Ib-cr.v2;aadA16*	-	-
SAMD00501667	Human	2019-10-24	body fluid	Japan	Tokushima	PRJDB10842	v2.3.3	v2.3.0		Klebsiella pneumoniae	strong	46	273748	1081088	5409146	yes (199)	ambiguous_bases	ST23	3	1	5	5	-	0	-	0	iuc 1	1	iro 1	2	rmp 1; KpVP-1,-	26-1LV,0	rmpA2_3*-47%	wzi1	KL1	K1	none	Very high	0.9998		O1/O2v2	O1	none	Very high	0.9911		aadA2^	-	-
SAMD00501837	Human	2019-08-27	sputum	Japan	Kochi	PRJDB10842	v2.3.3	v2.3.0		Klebsiella pneumoniae	strong	73	237199	766181	5846208	yes (99)	ambiguous_bases	ST23	5	1	1	1	ybt 1; ICEKp10	47-2LV	clb 2	29	iuc 1	1	iro 1	2	rmp 1; KpVP-1	26-1LV	rmpA2_6*-47%	wzi1	KL1	K1	none	Very high	0.9999		O1/O2v2	O1	none	Very high	0.9913		-	-	-
SAMD00501953	Human	2019-08-17	sputum	Japan	Fukuoka	PRJDB10842	v2.3.3	v2.3.0		Klebsiella pneumoniae	strong	54	396859	639501	5512774	yes (389)	ambiguous_bases	ST23	5	0	1	1	ybt 1; ICEKp10	47-2LV	clb 2	29	iuc 1	1	iro 1	2	-,rmp 1; KpVP-1	0,26-1LV	rmpA2_3-47%	wzi1	KL1	K1	?-+	Good	0.9999	KL1_03_wzi	O1/O2v2	O1	none	Very high	0.9913		-	-	-
SAMD00502446	Human	2019-10-04	others	Japan	Okinawa	PRJDB10842	v2.3.3	v2.3.0		Klebsiella pneumoniae	strong	97	166301	443109	5867192	yes (298)	ambiguous_bases	ST23	5	0	6	8	ybt 1; ICEKp10	46-1LV	clb 2	29	iuc 1	1	iro 1	2	rmp 1; KpVP-1	40-1LV	rmpA2_6*-55%	wzi1	KL1	K1	none	Very high	0.9998		O1/O2v2	O2afg	none	Very high	0.9912		aadA*	-	-
SAMD00502452	Human	2019-09-10	urine	Japan	Okinawa	PRJDB10842	v2.3.3	v2.3.0		Klebsiella pneumoniae	strong	121	146814	442490	5804930	yes (199)	ambiguous_bases	ST23	5	1	9	14	ybt 1; ICEKp10	46-1LV	clb 2	29	iuc 1	1	iro 1	2	rmp 1; KpVP-1 (truncated)	40-1LV	rmpA2_6*-47%	wzi1	KL1	K1	?-	Good	1	KL1_16_wcaJ	O1/O2v2	O2afg	none	Very high	0.9913		aadA*;strA.v1^;strB.v1*	-	-
SAMD00502455	Human	2019-09-24	venous blood	Japan	Okinawa	PRJDB10842	v2.3.3	v2.3.0		Klebsiella pneumoniae	strong	350	28774	105135	5787790	yes (199)	ambiguous_bases	ST23	5	1	9	14	ybt 1; ICEKp10	46-1LV	clb 2 (truncated)	29-1LV	iuc 1	1	iro 1	2	-	0	-	wzi1	KL1	K1	?-	Good	0.9996	KL1_07_wzx,KL1_08_wclY	O1/O2v2	O2afg	?-	Good	0.9913	O1/O2v2_10_gmlA	aadA*;strA.v1^;strB.v1*	-	-
SAMD00502456	Human	2019-09-24	venous blood	Japan	Okinawa	PRJDB10842	v2.3.3	v2.3.0		Klebsiella pneumoniae	strong	144	99689	312530	5798956	yes (98)	ambiguous_bases	ST23	5	1	9	15	ybt 1; ICEKp10	46-1LV	clb 2	29	iuc 1	1	iro 1	2	-	0	rmpA2_6*-47%	wzi1	KL1	K1	?-	Good	1	KL1_07_wzx	O1/O2v2	O2afg	?-	Good	0.9912	O1/O2v2_06_wbbO,O1/O2v2_08_gmlC	aadA*;strA.v1^;strB.v1*	-	-
SAMD00502460	Human	2019-11-03	venous blood	Japan	Okinawa	PRJDB10842	v2.3.3	v2.3.0		Klebsiella pneumoniae	strong	107	183275	510183	5792417	yes (297)	ambiguous_bases	ST23	5	0	7	11	ybt 1; ICEKp10	46-1LV	clb 2	29	iuc 1	1	iro 1	2	rmp 1; KpVP-1 (truncated)	40-1LV	rmpA2_6*-55%	wzi1	KL1	K1	?-	Good	0.9998	KL1_07_wzx	O1/O2v2	O1	?-	Good	0.9913	O1/O2v2_08_gmlC	aadA*	-	-
SAMD00502480	Human	2020-03-12	urine	Japan	Okinawa	PRJDB10842	v2.3.3	v2.3.0		Klebsiella pneumoniae	strong	147	128917	343901	5676793	yes (200)	ambiguous_bases	ST23	2	0	4	5	ybt 1; ICEKp10 (truncated)	46-4LV	clb 2	29	-	0	iro 1	2	rmp 1; KpVP-1	40	-	wzi1	KL1	K1	?-+	Good	0.9998	KL1_02_cpsACP	O1/O2v2	O2afg	?-	Good	0.9913	O1/O2v2_10_gmlA	-	-	-
SAMD00502488	Human	2019-06-06	sputum	Japan	Okinawa	PRJDB10842	v2.3.3	v2.3.0		Klebsiella pneumoniae	strong	102	209068	604305	5910775	yes (299)	ambiguous_bases	ST23	5	0	7	10	ybt 1; ICEKp10	46-1LV	clb 2	29	iuc 1	1	iro 1	2	rmp 1; KpVP-1	40	rmpA2_6*-55%	wzi1	KL1	K1	none	Very high	1		O1/O2v2	O2afg	none	Very high	0.9913		aadA*	-	-
SAMD00502501	Human	2019-06-27	sputum	Japan	Okinawa	PRJDB10842	v2.3.3	v2.3.0		Klebsiella pneumoniae	strong	105	181476	702620	5786035	yes (296)	ambiguous_bases	ST23	5	0	7	10	ybt 1; ICEKp10	46-1LV	clb 2	29	iuc 1	1	iro 1	2	rmp 1; KpVP-1	40	rmpA2_6*-55%	wzi1	KL1	K1	none	Very high	1		O1/O2v2	O1	none	Very high	0.9913		aadA*	-	-
SAMD00502511	Human	2019-07-18	sputum	Japan	Okinawa	PRJDB10842	v2.3.3	v2.3.0		Klebsiella pneumoniae	strong	78	210978	442284	5845710	yes (100)	ambiguous_bases	ST23	5	0	6	10	ybt 1; ICEKp10 (truncated)	47-2LV	clb 2	29-1LV	iuc 1	1	iro 1	2	-,rmp 1; KpVP-1	0,26-1LV	rmpA2_3-47%	wzi1	KL1	K1	none	Very high	0.9999		O1/O2v2	O2afg	none	Very high	0.9912		aadA*	-	-
SAMD00502534	Human	2020-06-09	missing	Japan	Okinawa	PRJDB10842	v2.3.3	v2.3.0		Klebsiella pneumoniae	strong	99	204618	691939	5926394	yes (589)	ambiguous_bases	ST23	5	1	7	8	ybt 1; ICEKp10	46-1LV	clb 2	29-1LV	iuc 1	1	iro 1	2	rmp 1; KpVP-1 (truncated)	148	rmpA2_6*-47%	wzi1	KL1	K1	none	Very high	0.9999		O1/O2v2	O1	none	Very high	0.9913		aadA*	-	-
SAMEA111504741	Unknown	2020-05-21	blood	Hong Kong		PRJEB56918	v2.3.3	v2.3.0		Klebsiella pneumoniae	strong	49	280455	480651	5596213	yes (1160)	ambiguous_bases	ST23	5	0	0	0	ybt 1; ICEKp10	46-1LV	clb 2	29-1LV	iuc 1	1	iro 1	2	rmp 1; KpVP-1,-	40,0	rmpA2_8*-41%	wzi1	KL1	K1	none	Very high	0.9999		O1/O2v2	O1	none	Very high	0.9911		-	-	-
SAMEA111504893	Unknown	2020-03-07	sputum	Lithuania		PRJEB56918	v2.3.3	v2.3.0		Klebsiella pneumoniae	strong	53	289145	577813	5589376	yes (1329)	ambiguous_bases	ST23	5	0	0	0	ybt 1; ICEKp10	47	clb 2	68-1LV	iuc 1	1-1LV	iro 1	2	rmp 1; KpVP-1	29	rmpA2_6*-45%	wzi1	KL1	K1	none	Very high	1		O1/O2v2	O1	none	Very high	0.9913		-	-	-
SAMEA111506233	Unknown	2020-11-24	swab (wound)	Thailand		PRJEB56918	v2.3.3	v2.3.0		Klebsiella pneumoniae	strong	53	276414	921949	5598046	yes (761)	ambiguous_bases	ST23	3	0	0	0	-	0	-	0	iuc 1	1	iro 1	2	rmp 1; KpVP-1,-	26,0	rmpA2_3*-47%	wzi1	KL1	K1	none	Very high	0.9998		O1/O2v2	O1	none	Very high	0.9911		-	-	-
SAMEA112282161	Unknown		PUS	India		PRJEB50614	v2.3.3	v2.3.0		Klebsiella pneumoniae	strong	51	327056	1287774	5445577	yes (992)	ambiguous_bases	ST23	5	0	0	0	ybt 1; ICEKp10	47	clb 2	29	iuc 1	1	iro 1	2	rmp 1; KpVP-1	26	rmpA2_5-54%	wzi1	KL1	K1	none	Very high	0.9999		O1/O2v2	O1	none	Very high	0.9913		-	-	-
SAMEA112282230	Unknown		BLOOD	India		PRJEB50614	v2.3.3	v2.3.0		Klebsiella pneumoniae	strong	56	363595	1138684	5752495	yes (697)	ambiguous_bases	ST23	5	0	4	4	ybt 1; ICEKp10	47-1LV	clb 2	29	iuc 1	1	iro 1	2	rmp 1; KpVP-1	26	rmpA2_5-54%	wzi1	KL1	K1	none	Very high	0.9998		O1/O2v2	O1	none	Very high	0.9913		-	-	-
SAMEA112282252	Unknown		PUS	India		PRJEB50614	v2.3.3	v2.3.0		Klebsiella pneumoniae	strong	99	213027	419559	5971063	yes (310)	ambiguous_bases	ST23	4	0	8	13	ybt 9; ICEKp3 (truncated)	15-2LV	-	0	iuc 1	1	-	0	rmp 1; KpVP-1	98-1LV	rmpA2_6-60%	wzi1	KL1	K1	none	Very high	0.9998		O1/O2v2	O2afg	none	Very high	0.991		aac(6')-Ib-cr5*;armA;strA.v1;strB.v1	-	-
SAMEA112282253	Unknown		SPUTUM	India		PRJEB50614	v2.3.3	v2.3.0		Klebsiella pneumoniae	strong	38	440924	1375322	5643547	yes (502)	ambiguous_bases	ST23	5	0	0	0	ybt 1; ICEKp10	47	clb 2	29-1LV	iuc 1	1	iro 1	2	rmp 1; KpVP-1	26	rmpA2_6*-55%	wzi1	KL1	K1	none	Very high	0.9999		O1/O2v2	O1	none	Very high	0.9913		-	-	-
SAMEA112282287	Unknown		PUS	India		PRJEB50614	v2.3.3	v2.3.0		Klebsiella pneumoniae	strong	33	430922	1161918	5511403	yes (546)	ambiguous_bases	ST23	4	0	0	0	ybt 9; ICEKp3	202-1LV	-	0	iuc 1	1	iro 1	2	rmp 1; KpVP-1	26	rmpA2_5-54%	-	KL1	K1	none	Very high	0.9998		O1/O2v2	O1	?-	Good	0.9913	O1/O2v2_09_gmlB	-	-	-
SAMEA112282345	Unknown		PUS	India		PRJEB50614	v2.3.3	v2.3.0		Klebsiella pneumoniae	strong	39	547105	750194	5572556	yes (405)	ambiguous_bases	ST23	5	0	0	0	ybt 1; ICEKp10	47	clb 2	29	iuc 1	1	iro 1	2	-,rmp 1; KpVP-1	0,26	rmpA2_3-47%	wzi1	KL1	K1	none	Very high	1		O1/O2v2	O1	none	Very high	0.9913		-	-	-
SAMEA112282350	Unknown		SPUTUM	India		PRJEB50614	v2.3.3	v2.3.0		Klebsiella pneumoniae	strong	44	348780	593302	5587743	yes (427)	ambiguous_bases	ST23	4	0	0	0	ybt 8; ICEKp3	170-1LV	-	0	iuc 1	1	iro 1	31	rmp 1; KpVP-1	26	rmpA2_6*-47%	wzi1	KL1	K1	none	Very high	1		O1/O2v2	O1	?-	Good	0.9912	O1/O2v2_09_gmlB	-	-	-
SAMEA114094051	Unknown	2014	blood	Vietnam		PRJEB64408	v2.3.3	v2.3.0		Klebsiella pneumoniae	strong	49	307013	690522	5630992	yes (599)	ambiguous_bases	ST23	5	0	0	0	ybt 1; ICEKp10	47-1LV	clb 2	29-1LV	iuc 1	1	iro 1	2	rmp unknown	0	rmpA2_6*-47%	wzi1	KL1	K1	none	Very high	0.9998		O1/O2v2	O1	none	Very high	0.9912		-	-	-
SAMEA114094068	Unknown	2016	blood	Vietnam		PRJEB64408	v2.3.3	v2.3.0		Klebsiella pneumoniae	strong	58	176063	754447	5643985	yes (801)	ambiguous_bases	ST23	5	0	0	0	ybt 1; ICEKp10	47	clb 2	29	iuc 1	1	iro 1	2	rmp 1; KpVP-1 (truncated)	34-1LV	-	wzi1	KL1	K1	?-	Good	0.9998	KL1_06_wzc,KL1_08_wclY,KL1_14_wcaH	O1/O2v2	O2afg	none	Very high	0.9912		-	-	-
SAMEA114094075	Unknown	2016	blood	Vietnam		PRJEB64408	v2.3.3	v2.3.0		Klebsiella pneumoniae	strong	66	246552	611753	5572184	yes (516)	ambiguous_bases	ST23	5	0	0	0	ybt 1; ICEKp10	47	clb 2	29-1LV	iuc 1	1	iro 1	2	rmp 1; KpVP-1 (incomplete)	26-1LV	rmpA2_6*-60%	wzi1	KL1	K1	?-	Good	1	KL1_08_wclY,KL1_10_wcsS	O1/O2v2	O1	none	Very high	0.9913		-	-	-
SAMEA114094077	Unknown	2017	blood	Vietnam		PRJEB64408	v2.3.3	v2.3.0		Klebsiella pneumoniae	strong	143	80524	228749	5510704	yes (434)	ambiguous_bases	ST23	5	0	0	0	ybt 1; ICEKp10	47-1LV	clb 2	29-1LV	iuc 1	1-1LV	iro 1	2	rmp 1; KpVP-1 (truncated)	164-1LV	-	wzi1	KL1	K1	?-	Good	0.9998	KL1_06_wzc,KL1_08_wclY,KL1_14_wcaH	O1/O2v2	O1	none	Very high	0.9913		-	-	-
SAMEA114094080	Unknown	2018	blood	Vietnam		PRJEB64408	v2.3.3	v2.3.0		Klebsiella pneumoniae	strong	39	375436	1971359	5477720	yes (705)	ambiguous_bases	ST23	4	0	0	0	ybt 8; ICEKp3	170	-	0	iuc 1	36	iro 1	2	rmp 1; KpVP-1	26	-	wzi1	KL1	K1	?-	Good	1	KL1_08_wclY,KL1_11_wcsT	O1/O2v2	O1	?-	Good	0.9912	O1/O2v2_08_gmlC	-	-	-
SAMEA114094087	Unknown	2018	blood	Vietnam		PRJEB64408	v2.3.3	v2.3.0		Klebsiella pneumoniae	strong	177	59893	186553	5574243	yes (197)	ambiguous_bases	ST23	5	0	0	0	ybt 1; ICEKp10 (truncated)	47-3LV	clb 2	29	iuc unknown	0	iro 1	2	-	0	-	wzi1	KL1	K1	?-	Good	0.9998	KL1_08_wclY,KL1_14_wcaH	O1/O2v2	O1	?-	Good	0.9913	O1/O2v2_01_wzm	-	-	-
SAMEA114094093	Unknown	2018	blood	Vietnam		PRJEB64408	v2.3.3	v2.3.0		Klebsiella pneumoniae	strong	116	109870	328786	5582800	yes (200)	ambiguous_bases	ST23	5	0	0	0	ybt 1; ICEKp10	47	clb 2	35-1LV	iuc 1	1	iro 1	2	-	0	-	wzi1	KL1	K1	?	Good	0.9998		O1/O2v2	O1	none	Very high	0.9912		-	-	-
SAMEA114094094	Unknown	2018	blood	Vietnam		PRJEB64408	v2.3.3	v2.3.0		Klebsiella pneumoniae	strong	114	105003	407004	5638230	yes (597)	ambiguous_bases	ST23	5	0	0	0	ybt 1; ICEKp10 (truncated)	47-2LV	clb 2	29	iuc 1	1	iro 1	2	-	0	-	wzi1	KL1	K1	?-	Good	0.9996	KL1_07_wzx,KL1_11_wcsT	O1/O2v2	O1	?-	Good	0.9911	O1/O2v2_07_kfoC	-	-	-
SAMEA114094096	Unknown	2018	blood	Vietnam		PRJEB64408	v2.3.3	v2.3.0		Klebsiella pneumoniae	strong	86	113203	277226	5468884	yes (548)	ambiguous_bases	ST23	4	0	0	0	ybt 8; ICEKp3	170	-	0	iuc 1	36	iro 1	2	rmp 1; KpVP-1 (truncated)	31	-	wzi1	KL1	K1	-	High	0.9998	KL1_07_wzx	O1/O2v2	O1	none	Very high	0.9913		-	-	-
SAMEA114094107	Unknown	2019	blood	Vietnam		PRJEB64408	v2.3.3	v2.3.0		Klebsiella pneumoniae	strong	91	120098	445818	5569649	yes (605)	ambiguous_bases	ST23	5	0	0	0	ybt 1; ICEKp10	47	clb 2	29-2LV	iuc 1	1	iro 1	2	rmp 1; KpVP-1 (truncated)	27-1LV	rmpA2_6*-47%	wzi1	KL1	K1	?-	Good	0.9999	KL1_08_wclY,KL1_14_wcaH	O1/O2v2	O1	?-	Good	0.9912	O1/O2v2_05_wbbN	-	-	-
SAMEA114094118	Unknown	2020	blood	Vietnam		PRJEB64408	v2.3.3	v2.3.0		Klebsiella pneumoniae	strong	108	106731	263597	5444749	yes (399)	ambiguous_bases	ST23	5	0	0	0	ybt 1; ICEKp10	47	clb 2	29-2LV	iuc 1	1	iro 1	2	rmp 1; KpVP-1 (incomplete)	26-1LV	-	wzi1	KL1	K1	none	Very high	0.9998		O1/O2v2	O1	none	Very high	0.9912		-	-	-
SAMEA114094129	Unknown	2020	blood	Vietnam		PRJEB64408	v2.3.3	v2.3.0		Klebsiella pneumoniae	strong	52	392165	669200	5615665	yes (822)	ambiguous_bases	ST23	5	0	0	0	ybt 1; ICEKp10	47-2LV	clb 2	29	iuc 1	1	iro 1	2	rmp 1; KpVP-1 (truncated)	28-1LV	rmpA2_5-54%	wzi1	KL1	K1	none	Very high	0.9998		O1/O2v2	O1	none	Very high	0.9912		-	-	-
SAMEA114094132	Unknown	2020	blood	Vietnam		PRJEB64408	v2.3.3	v2.3.0		Klebsiella pneumoniae	strong	44	289249	749823	5560388	yes (602)	ambiguous_bases	ST23	5	0	0	0	ybt 1; ICEKp10	47	clb 2	29	iuc 1	1	iro 1	2	rmp 1; KpVP-1	26	rmpA2_6*-47%	wzi1	KL1	K1	none	Very high	0.9999		O1/O2v2	O1	none	Very high	0.9912		-	-	-
SAMEA13959321	Unknown	2016-04-09	Oropharyngeal swab	Malaysia		PRJEB51966	v2.3.3	v2.3.0		Klebsiella pneumoniae	strong	52	270619	614929	5505532	yes (625)	ambiguous_bases	ST23	3	0	0	0	-	0	-	0	iuc 1	1	iro 1	2	rmp 1; KpVP-1 (incomplete)	26-1LV	rmpA2_5*-54%	wzi1	KL1	K1	none	Very high	0.9999		O1/O2v2	O2afg	-	High	0.991	O1/O2v2_08_gmlC	-	-	-
SAMEA13959324	Unknown	2016-04-09	Oropharyngeal swab	Malaysia		PRJEB51966	v2.3.3	v2.3.0		Klebsiella pneumoniae	strong	51	272441	710923	5504859	yes (419)	ambiguous_bases	ST23	3	0	0	0	-	0	-	0	iuc 1	1	iro 1	2	rmp 1; KpVP-1,-	26,0	rmpA2_3*-47%	wzi1	KL1	K1	none	Very high	0.9999		O1/O2v2	O2afg	none	Very high	0.9911		-	-	-
SAMEA13959330	Unknown	2016-04-09	Whole mouth swab	Malaysia		PRJEB51966	v2.3.3	v2.3.0		Klebsiella pneumoniae	strong	67	230553	442405	5659921	yes (508)	ambiguous_bases	ST23	5	0	0	0	ybt 1; ICEKp10	47-1LV	clb 2 (truncated)	29-1LV	iuc 1	1	iro 1	2-1LV	rmp 1; KpVP-1	26	rmpA2_5-54%	wzi1	KL1	K1	none	Very high	0.9999		O1/O2v2	O1	none	Very high	0.9913		-	-	-
SAMEA13959332	Unknown	2016-04-10	Oropharyngeal swab	Malaysia		PRJEB51966	v2.3.3	v2.3.0		Klebsiella pneumoniae	strong	77	169742	547698	5723564	yes (911)	ambiguous_bases	ST23	5	0	0	0	ybt 1; ICEKp10	340-1LV	clb 2	29	iuc 1	16	iro 1	2	-,rmp 1; KpVP-1	0,26	rmpA2_3-47%	wzi1	KL1	K1	none	Very high	0.9999		O1/O2v2	O1	none	Very high	0.9913		-	-	-
SAMEA13959333	Unknown	2016-04-10	Oropharyngeal swab	Malaysia		PRJEB51966	v2.3.3	v2.3.0		Klebsiella pneumoniae	strong	54	289352	528018	5601065	yes (757)	ambiguous_bases	ST23	5	0	0	0	ybt 1; ICEKp10 (truncated)	47-1LV	clb 2	29	iuc 1	1	iro 1	2-1LV	rmp 1; KpVP-1,-	26,0	rmpA2_3*-47%	wzi1	KL1	K1	none	Very high	1		O1/O2v2	O1	none	Very high	0.9912		-	-	-
SAMEA13959343	Unknown	2016-04-09	Oropharyngeal swab	Malaysia		PRJEB51966	v2.3.3	v2.3.0		Klebsiella pneumoniae	strong	41	371313	705582	5487680	yes (598)	ambiguous_bases	ST23	4	0	0	0	ybt 9; ICEKp3	15-3LV	-	0	iuc 1	1	iro 1	2	rmp 1; KpVP-1 (truncated)	26-1LV	rmpA2_6*-60%	wzi1	KL1	K1	none	Very high	0.9998		O1/O2v2	O1	none	Very high	0.9912		-	-	-
SAMEA13959354	Unknown	2016-04-09	Oropharyngeal swab	Malaysia		PRJEB51966	v2.3.3	v2.3.0		Klebsiella pneumoniae	strong	45	360077	614906	5525920	yes (793)	ambiguous_bases	ST23	3	0	0	0	-	0	-	0	iuc 1	1	iro 1	2	rmp 1; KpVP-1,-	26,0	rmpA2_3*-47%	wzi1	KL1	K1	none	Very high	0.9999		O1/O2v2	O2afg	none	Very high	0.9912		-	-	-
SAMEA13959355	Unknown	2016-04-09	Whole mouth swab	Malaysia		PRJEB51966	v2.3.3	v2.3.0		Klebsiella pneumoniae	strong	47	280950	579147	5524259	yes (498)	ambiguous_bases	ST23	3	0	0	0	-	0	-	0	iuc 1	1	iro 1	2	rmp 1; KpVP-1,-	26,0	rmpA2_3*-47%	wzi1	KL1	K1	none	Very high	0.9999		O1/O2v2	O2afg	none	Very high	0.9912		-	-	-
SAMEA13959356	Unknown	2016-04-09	Whole mouth swab	Malaysia		PRJEB51966	v2.3.3	v2.3.0		Klebsiella pneumoniae	strong	86	176267	379085	5500314	yes (827)	ambiguous_bases	ST23	3	0	0	0	-	0	-	0	iuc 1	1	iro 1	2	-	0	rmpA2_5*-54%	wzi1	KL1	K1	?-	Good	0.9998	KL1_08_wclY,KL1_14_wcaH,KL1_16_wcaJ	O1/O2v2	O2afg	?	Good	0.991		-	-	-
SAMEA13959360	Unknown	2016-04-10	Whole mouth swab	Malaysia		PRJEB51966	v2.3.3	v2.3.0		Klebsiella pneumoniae	strong	46	307010	646936	5602503	yes (657)	ambiguous_bases	ST23	5	0	1	0	ybt 1; ICEKp10	47-1LV	clb 2	29	iuc 1	1	iro 1	2	rmp 1; KpVP-1	26	rmpA2_9*	wzi1	KL1	K1	none	Very high	1		O1/O2v2	O1	none	Very high	0.9912		-	-	-
SAMEA13959361	Unknown	2016-04-10	Oropharyngeal swab	Malaysia		PRJEB51966	v2.3.3	v2.3.0		Klebsiella pneumoniae	strong	42	404855	756322	5644280	yes (416)	ambiguous_bases	ST23	5	0	0	0	ybt 1; ICEKp10	47-1LV	clb 2	29	iuc 1	1	iro 1	2	rmp 1; KpVP-1 (truncated)	31-1LV	rmpA2_9*	wzi1	KL1	K1	none	Very high	1		O1/O2v2	O1	none	Very high	0.9912		-	-	-
SAMEA13959364	Unknown	2016-04-17	Oropharyngeal swab	Malaysia		PRJEB51966	v2.3.3	v2.3.0		Klebsiella pneumoniae	strong	69	272611	585461	5546069	yes (538)	ambiguous_bases	ST23	5	0	0	0	ybt 1; ICEKp10	47	clb 2	29	iuc 1	1	iro 1	2	-,rmp 1; KpVP-1 (truncated)	0,26-1LV	rmpA2_3-47%	wzi1	KL1	K1	?	Good	0.9999		O1/O2v2	O1	none	Very high	0.9913		-	-	-
SAMEA13959369	Unknown	2016-04-17	Oropharyngeal swab	Malaysia		PRJEB51966	v2.3.3	v2.3.0		Klebsiella pneumoniae	strong	43	289394	577663	5537951	yes (416)	ambiguous_bases	ST23	5	0	0	0	ybt 1; ICEKp10	47	clb 2	29-1LV	iuc 1	1	iro 1	2	rmp 1; KpVP-1,-	26,0	rmpA2_3*-47%	wzi1	KL1	K1	none	Very high	1		O1/O2v2	O1	none	Very high	0.9912		-	-	-
SAMEA13959373	Unknown	2016-04-16	Oropharyngeal swab	Malaysia		PRJEB51966	v2.3.3	v2.3.0		Klebsiella pneumoniae	strong	79	203202	604094	5806820	yes (504)	ambiguous_bases	ST23	5	0	0	0	ybt 1; ICEKp10	47	clb 2	29	iuc 1	1	iro 1	19	rmp 1; KpVP-1 (truncated)	26-1LV	-	wzi1	KL1	K1	?	Good	0.9999		O1/O2v2	O1	none	Very high	0.9911		-	-	-
SAMEA13959377	Unknown	2016-04-16	Oropharyngeal swab	Malaysia		PRJEB51966	v2.3.3	v2.3.0		Klebsiella pneumoniae	strong	58	238196	343745	5561315	yes (599)	ambiguous_bases	ST23	5	0	0	0	ybt 1; ICEKp10	47	clb 2	29	iuc 1	1	iro 1	2	rmp 1; KpVP-1,-	26,0	rmpA2_3*-47%	wzi1	KL1	K1	none	Very high	1		O1/O2v2	O2afg	none	Very high	0.9913		-	-	-
SAMEA13959378	Unknown	2016-04-16	Oropharyngeal swab	Malaysia		PRJEB51966	v2.3.3	v2.3.0		Klebsiella pneumoniae	strong	61	241244	452807	5491809	yes (295)	ambiguous_bases	ST23	5	0	0	0	ybt 1; ICEKp10	47	clb 2	29	iuc 1	1	iro 1	2	rmp unknown	0	rmpA2_3*-47%	wzi1	KL1	K1	?-	Good	0.9999	KL1_08_wclY	O1/O2v2	O2afg	none	Very high	0.9909		-	-	-
SAMEA14252881	Human	2020-05-19		Netherlands		PRJEB51459	v2.3.3	v2.3.0		Klebsiella pneumoniae	strong	51	265919	1013052	5499788	yes (1274)	ambiguous_bases	ST23	5	0	0	0	ybt 1; ICEKp10 (truncated)	45-1LV	clb 2	29	iuc 1	33	iro 1	2	rmp 1; KpVP-1 (incomplete)	26-1LV	-	wzi1	KL1	K1	?-	Good	0.9998	KL1_08_wclY	O1/O2v2	O1	none	Very high	0.9913		-	-	-
SAMEA14252882	Human	2021-11-10		Netherlands		PRJEB51459	v2.3.3	v2.3.0		Klebsiella pneumoniae	strong	50	346098	694444	5473392	yes (1007)	ambiguous_bases	ST23	5	0	0	0	ybt 1; ICEKp10 (incomplete)	47-4LV	clb 2	29	iuc 1	1	iro 1	2	rmp 1; KpVP-1	39	rmpA2_5-54%	wzi1	KL1	K1	-+	Good	0.9998	KL1_03_wzi	O1/O2v2	O1	none	Very high	0.9912		-	-	-
SAMEA8457514	Unknown					PRJEB43975	v2.3.3	v2.3.0		Klebsiella pneumoniae	strong	55	289401	697378	5579180	yes (297)	ambiguous_bases	ST23	5	0	0	0	ybt 1; ICEKp10	47	clb 2	29	iuc 1	1	iro 1	2	rmp 1; KpVP-1	26	rmpA2_6-60%	wzi1	KL1	K1	none	Very high	0.9999		O1/O2v1	O1	-	Good	0.9796	O1/O2v1_06_wbbO,O1/O2v1_07_kfoC	-	-	-
SAMEA9800504	Unknown					PRJEB29740	v2.3.3	v2.3.0		Klebsiella pneumoniae	strong	38	527963	1268745	5618310	yes (298)	ambiguous_bases	ST23	5	0	0	0	ybt 1; ICEKp10	53-1LV	clb 2	29-1LV	iuc 1	1	iro 1	2	-,rmp 1; KpVP-1	0,26	rmpA2_3-47%	wzi1	KL1	K1	-+	Good	1	KL1_01_galF	O1/O2v2	O1	none	Very high	0.9911		-	-	-
SAMEA9800570	Unknown					PRJEB29740	v2.3.3	v2.3.0		Klebsiella pneumoniae	strong	51	327186	1287365	5445019	yes (504)	ambiguous_bases	ST23	5	0	0	0	ybt 1; ICEKp10	47	clb 2	29	iuc 1	1	iro 1	2	rmp 1; KpVP-1	26	rmpA2_5-54%	wzi1	KL1	K1	none	Very high	0.9999		O1/O2v2	O1	none	Very high	0.9913		-	-	-
SAMEA9800573	Unknown					PRJEB29740	v2.3.3	v2.3.0		Klebsiella pneumoniae	strong	38	453000	1268906	5618961	yes (194)	ambiguous_bases	ST23	5	0	0	0	ybt 1; ICEKp10	53-1LV	clb 2	29-1LV	iuc 1	1	iro 1	2	-,rmp 1; KpVP-1	0,26	rmpA2_3-47%	wzi1	KL1	K1	none	Very high	1		O1/O2v2	O1	none	Very high	0.9911		-	-	-
SAMEA9800611	Unknown					PRJEB29740	v2.3.3	v2.3.0		Klebsiella pneumoniae	strong	35	361069	1583418	5435576	no	-	ST23	4	0	0	0	ybt 8; ICEKp3	170-1LV	-	0	iuc 1	36	iro 1	2	rmp 1; KpVP-1	26	rmpA2_6*-60%	wzi1	KL1	K1	-+	Good	0.9999	KL1_03_wzi	O1/O2v2	O1	none	Very high	0.9912		-	-	-
SAMN17981817	Human	2019	blood	Singapore		PRJNA577535	v2.3.3	v2.3.0		Klebsiella pneumoniae	strong	47	373830	957849	5618122	yes (296)	ambiguous_bases	ST23	5	2	4	3	ybt 1; ICEKp10 (truncated)	47-1LV	clb 2	29	iuc 1	1	iro 1	2	rmp 1; KpVP-1	26	rmpA2_5*-54%	wzi1	KL1	K1	none	Very high	0.9998		O1/O2v2	O1	none	Very high	0.9912		-	-	-
SAMN24256183	Human	2017-02-20	Hospital patients	China	Shanghai	PRJNA791169	v2.3.3	v2.3.0		Klebsiella pneumoniae	strong	47	446941	785325	5641914	yes (196)	ambiguous_bases	ST23	5	0	6	6	ybt 1; ICEKp10	47	clb 2	29-1LV	iuc 1	1	iro 1	2	rmp 1; KpVP-1	26-1LV	rmpA2_6*-47%	wzi1	KL1	K1	?-	Good	0.9999	KL1_16_wcaJ	O1/O2v2	O1	none	Very high	0.9913		aac(6')-Ib-cr.v2	-	-
SAMN24256184	Human	2015-02-10	Hospital patients	China	Guangdong	PRJNA791169	v2.3.3	v2.3.0		Klebsiella pneumoniae	strong	64	278168	838736	5862912	yes (192)	ambiguous_bases	ST23	5	2	6	9	ybt 1; ICEKp10	46-1LV	clb 2	29-1LV	iuc 5 (incomplete),iuc 1 (incomplete)	61-1LV,1-1LV	iro 1	2-1LV	rmp 1; KpVP-1	40	rmpA2_5-54%	wzi1	KL1	K1	?-	Good	0.9998	KL1_16_wcaJ	O1/O2v2	O1	none	Very high	0.9913		aac(6')-Ib-cr.v2;aadA16*	-	-
SAMN24256185	Human	2017-09-12	Hospital patients	China	Tianjin	PRJNA791169	v2.3.3	v2.3.0		Klebsiella pneumoniae	strong	61	441155	1385855	5720842	yes (197)	ambiguous_bases	ST23	5	2	6	6	ybt 1; ICEKp10	46	clb 2	29-1LV	iuc 1	1	iro 1	2	rmp 1; KpVP-1	40	rmpA2_6*-55%	-	KL1	K1	?-	Good	0.9998	KL1_16_wcaJ	O1/O2v2	O1	none	Very high	0.9913		rmtB	-	fosA3
SAMN24256192	Human	2014-07-04	Hospital patients	China	Yunnan	PRJNA791169	v2.3.3	v2.3.0		Klebsiella pneumoniae	strong	132	185873	379884	5975692	yes (1692)	ambiguous_bases	ST23	5	2	9	16	ybt 1; ICEKp10	46	clb 2	29	iuc 1	1	-	0	-	0	rmpA2_8-60%	wzi1	KL1	K1	none	Very high	0.9999		O1/O2v2	O1	none	Very high	0.9913		aac(6')-Ib-cr.v2;aadA2^;rmtB;strA.v1^;strB.v1	-	-
SAMN25041863	Human	2019	human	Guadeloupe		PRJNA778230	v2.3.3	v2.3.0		Klebsiella pneumoniae	strong	52	289170	644781	5719367	yes (396)	ambiguous_bases	ST23	5	0	0	0	ybt 1; ICEKp10	57-1LV	clb 2	29-1LV	iuc 1	1	iro 1	2	rmp 1; KpVP-1	26-1LV	-	wzi1	KL1	K1	?-	Good	0.9999	KL1_15_wcaI	O1/O2v2	O1	none	Very high	0.9911		-	-	-
SAMN25184611	Human	2021-08-10	Wound exudate	China	Ruijin Hospital, Shanghai Jiao Tong University School of Medicine	PRJNA799652	v2.3.3	v2.3.0		Klebsiella pneumoniae	strong	38	461261	2060154	5694133	no	-	ST23	5	0	0	0	ybt 1; ICEKp10 (truncated)	46-2LV	clb 2	29	iuc 1	1	iro 1	2	-,rmp 1; KpVP-1	0,40	rmpA2_8-60%	wzi1	KL1	K1	none	Very high	0.9998		O1/O2v2	O1	none	Very high	0.9912		-	-	-
SAMN25184617	Human	2021-08-12	sputum	China	Ruijin Hospital, Shanghai Jiao Tong University School of Medicine	PRJNA799652	v2.3.3	v2.3.0		Klebsiella pneumoniae	strong	40	397363	881670	5647461	yes (195)	ambiguous_bases	ST23	5	0	0	0	ybt 1; ICEKp10	46	clb 2	29	iuc 1	1	iro 1	2	-,rmp 1; KpVP-1	0,40	rmpA2_8-60%	wzi1	KL1	K1	none	Very high	0.9998		O1/O2v2	O1	none	Very high	0.9911		-	-	-
SAMN26816067	Human	2020-01-14	pus	Taiwan	Taichung	PRJNA818087	v2.3.3	v2.3.0		Klebsiella pneumoniae	strong	32	417949	1394508	5625173	yes (395)	ambiguous_bases	ST23	5	0	0	0	ybt 1; ICEKp10	47	clb 2	29	iuc 1	1	iro 1	2	rmp 1; KpVP-1	26	rmpA2_6*-55%	wzi1	KL1	K1	-+	Good	0.9998	KL1_01_galF	O1/O2v2	O1	none	Very high	0.9913		-	-	-
SAMN26816068	Human	2020-08-10	pus	Taiwan	Taichung	PRJNA818087	v2.3.3	v2.3.0		Klebsiella pneumoniae	strong	30	418286	1420916	5627080	yes (492)	ambiguous_bases	ST23	5	0	0	0	ybt 1; ICEKp10	47	clb 2	29	iuc 1	1	iro 1	2	rmp 1; KpVP-1	26	rmpA2_6*-55%	wzi1	KL1	K1	none	Very high	0.9998		O1/O2v2	O1	none	Very high	0.9913		-	-	-
SAMN26816069	Human	2020-08-27	pus	Taiwan	Taichung	PRJNA818087	v2.3.3	v2.3.0		Klebsiella pneumoniae	strong	34	418018	1394509	5624758	yes (598)	ambiguous_bases	ST23	5	0	0	0	ybt 1; ICEKp10	47	clb 2	29	iuc 1	1	iro 1	2	rmp 1; KpVP-1	26	rmpA2_6*-55%	wzi1	KL1	K1	none	Very high	0.9998		O1/O2v2	O1	none	Very high	0.9913		-	-	-
SAMN26816070	Human	2020-08-20	pus	Taiwan	Taichung	PRJNA818087	v2.3.3	v2.3.0		Klebsiella pneumoniae	strong	34	418658	1394983	5624613	yes (497)	ambiguous_bases	ST23	5	0	0	0	ybt 1; ICEKp10	47	clb 2	29	iuc 1	1	iro 1	2	rmp 1; KpVP-1	26	rmpA2_6*-55%	wzi1	KL1	K1	none	Very high	0.9998		O1/O2v2	O1	none	Very high	0.9913		-	-	-
SAMN26816071	Human	2020-09-21	pus	Taiwan	Taichung	PRJNA818087	v2.3.3	v2.3.0		Klebsiella pneumoniae	strong	29	418331	1462571	5619648	yes (298)	ambiguous_bases	ST23	5	0	0	0	ybt 1; ICEKp10	47	clb 2	29	iuc 1	1	iro 1	2	rmp 1; KpVP-1	26	rmpA2_6*-55%	wzi1	KL1	K1	none	Very high	0.9998		O1/O2v2	O1	none	Very high	0.9913		-	-	-
SAMN26816072	Human	2020-09-25	pus	Taiwan	Taichung	PRJNA818087	v2.3.3	v2.3.0		Klebsiella pneumoniae	strong	32	418186	1345769	5625632	yes (798)	ambiguous_bases	ST23	5	0	1	0	ybt 1; ICEKp10	47	clb 2	29	iuc 1	1	iro 1	2	rmp 1; KpVP-1	26	rmpA2_6*-55%	wzi1	KL1	K1	none	Very high	0.9998		O1/O2v2	O1	none	Very high	0.9913		-	-	-
SAMN26816073	Human	2020-09-25	pus	Taiwan	Taichung	PRJNA818087	v2.3.3	v2.3.0		Klebsiella pneumoniae	strong	33	508529	1394508	5625775	yes (497)	ambiguous_bases	ST23	5	0	0	0	ybt 1; ICEKp10	47	clb 2	29	iuc 1	1-1LV	iro 1	2	rmp 1; KpVP-1	26	rmpA2_6*-55%	wzi1	KL1	K1	none	Very high	0.9998		O1/O2v2	O1	none	Very high	0.9913		-	-	-
SAMN26816074	Human	2020-10-20	pus	Taiwan	Taichung	PRJNA818087	v2.3.3	v2.3.0		Klebsiella pneumoniae	strong	31	417949	1420916	5625595	yes (698)	ambiguous_bases	ST23	5	0	1	0	ybt 1; ICEKp10	47	clb 2 (truncated)	29-1LV	iuc 1	1	iro 1	2	rmp 1; KpVP-1	26	rmpA2_6*-55%	wzi1	KL1	K1	none	Very high	0.9998		O1/O2v2	O1	none	Very high	0.9913		-	-	-
SAMN26816075	Human	2020-11-26	pus	Taiwan	Taichung	PRJNA818087	v2.3.3	v2.3.0		Klebsiella pneumoniae	strong	31	417953	1394508	5625884	yes (397)	ambiguous_bases	ST23	5	0	1	0	ybt 1; ICEKp10	47	clb 2	29	iuc 1	1	iro 1	2	rmp 1; KpVP-1	26	rmpA2_6*-55%	wzi1	KL1	K1	none	Very high	0.9998		O1/O2v2	O1	none	Very high	0.9913		-	-	-
SAMN26937857	Unknown	2020-10-15	built	China	Shanghai	PRJNA819844	v2.3.3	v2.3.0		Klebsiella pneumoniae	strong	44	418661	628542	5535609	yes (587)	ambiguous_bases	ST23	4	2	2	2	ybt 2; ICEKp1	326	-	0	iuc 1	1	iro 1 (incomplete),iro 3 (incomplete),-	1-2LV,18-2LV,0	-,rmp 3; ICEKp1 (truncated),rmp 1; KpVP-1	0,119,26	rmpA2_3-47%	wzi1	KL1	K1	none	Perfect	1		O1/O2v2	O1	none	Very high	0.9913		-	-	-
SAMN28174100	Human	2019-11-07	blood	USA	Houston	PRJNA836696	v2.3.3	v2.3.0		Klebsiella pneumoniae	strong	55	326866	748789	5815216	yes (974)	ambiguous_bases	ST23	5	1	9	19	ybt 1; ICEKp10	47	clb 2	29	iuc 1	1	iro 1	2	rmp 1; KpVP-1	26	rmpA2_6*-47%	wzi1	KL1	K1	none	Very high	1		O1/O2v2	O1	none	Very high	0.9913		aac(6')-Ib-cr.v2;aadA*;aph(3')-Ia	-	-
SAMN28174101	Human	2019-11-07	blood	USA	Houston	PRJNA836696	v2.3.3	v2.3.0		Klebsiella pneumoniae	strong	53	272390	1051995	5816010	yes (1268)	ambiguous_bases	ST23	5	1	9	19	ybt 1; ICEKp10	47	clb 2	29	iuc 1	1	iro 1	2	rmp 1; KpVP-1	26	rmpA2_6-60%	wzi1	KL1	K1	none	Very high	1		O1/O2v2	O1	none	Very high	0.9913		aac(6')-Ib-cr.v2;aadA*;aph(3')-Ia	-	-
SAMN28747366	Human	2012-10	blood	Spain	Barcelona	PRJNA843571	v2.3.3	v2.3.0		Klebsiella pneumoniae	strong	51	268039	1245870	5511085	yes (1169)	ambiguous_bases	ST23	5	0	0	0	ybt 1; ICEKp10	47-1LV	clb 2	68-2LV	iuc 1	1	iro 1	2	rmp 1; KpVP-1	26	rmpA2_6*-47%	wzi1	KL1	K1	none	Very high	0.9999		O1/O2v2	O1	none	Very high	0.9912		-	-	-
SAMN28955526	Human	2020-10-30	environment	China		PRJNA847761	v2.3.3	v2.3.0		Klebsiella pneumoniae	strong	39	418736	750377	5425576	yes (98)	ambiguous_bases	ST23	4	0	0	0	ybt 2; ICEKp1	326	-	0	iuc 1	1	iro unknown,iro 3 (incomplete),-	0,18-2LV,0	-,rmp 1; KpVP-1,rmp 3; ICEKp1 (truncated)	0,26,119-1LV	rmpA2_3-47%	wzi1	KL1	K1	none	Perfect	1		O1/O2v2	O1	none	Very high	0.9913		-	-	-
SAMN28955527	Human	2020-10-30	environment	China		PRJNA847761	v2.3.3	v2.3.0		Klebsiella pneumoniae	strong	34	418736	749877	5428173	yes (295)	ambiguous_bases	ST23	4	0	0	0	ybt 2; ICEKp1	326	-	0	iuc 1	1	iro 1 (incomplete),iro 3 (incomplete),-,-	1-2LV,18-2LV,0,0	-,rmp 1; KpVP-1,rmp 3; ICEKp1 (truncated)	0,26,119-1LV	rmpA2_3-47%	wzi1	KL1	K1	none	Perfect	1		O1/O2v2	O1	none	Very high	0.9913		-	-	-
SAMN28955528	Human	2020-10-30	environment	China		PRJNA847761	v2.3.3	v2.3.0		Klebsiella pneumoniae	strong	35	417558	750376	5426631	no	-	ST23	4	0	0	0	ybt 2; ICEKp1	326	-	0	iuc 1	1	iro 1 (incomplete),iro 3 (incomplete),-,-	1-2LV,18-2LV,0,0	-,rmp 3; ICEKp1 (truncated),rmp 1; KpVP-1	0,119,26	rmpA2_3-47%	wzi1	KL1	K1	none	Perfect	1		O1/O2v2	O1	none	Very high	0.9913		-	-	-
SAMN30274883	Human	2021	Liver lesion drainage	USA	California	PRJNA729785	v2.3.3	v2.3.0		Klebsiella pneumoniae	strong	32	763781	1336744	5635854	yes (200)	ambiguous_bases	ST23	5	0	0	0	ybt 1; ICEKp10	46-1LV	clb 2	29-1LV	iuc 1	1	iro 1	2-1LV	rmp 1; KpVP-1	40	rmpA2_5-54%	wzi1	KL1	K1	none	Very high	0.9999		O1/O2v2	O1	-+	Good	0.9911	O1/O2v2_06_wbbO	-	-	-
SAMN30274884	Human	2021	Hepatic abscess drainage	USA	California	PRJNA729785	v2.3.3	v2.3.0		Klebsiella pneumoniae	strong	101	129080	289603	5619499	yes (529)	ambiguous_bases	ST23	5	0	0	0	ybt 1; ICEKp10	47-4LV	clb 2 (incomplete)	29-3LV	iuc 1	1	iro 1 (truncated)	2-1LV	rmp 1; KpVP-1	39	-	wzi1	KL1	K1	none	Very high	0.9999		O1/O2v2	O1	none	Very high	0.9912		-	-	-
SAMN30274886	Human	2022	Hepatic abscess drainage	USA	California	PRJNA729785	v2.3.3	v2.3.0		Klebsiella pneumoniae	strong	40	481174	1265908	5452129	yes (394)	ambiguous_bases	ST23	5	0	0	0	ybt 1; ICEKp10	45	clb 2	29	iuc 1	33	iro 1	29	rmp 1; KpVP-1	26	rmpA2_6*-55%	wzi1	KL1	K1	none	Very high	0.9998		O1/O2v2	O1	none	Very high	0.9912		-	-	-
SAMN30274887	Human	2020	Orbital abscess drainage	USA	California	PRJNA729785	v2.3.3	v2.3.0		Klebsiella pneumoniae	strong	40	330319	710043	5546895	yes (492)	ambiguous_bases	ST23	2	0	0	0	ybt 1; ICEKp10	46	clb 2	29	-	0	iro 1	2	rmp 1; KpVP-1	40	-	wzi1	KL1	K1	none	Very high	0.9999		O1/O2v2	O1	none	Very high	0.9912		-	-	-
SAMN30274888	Human	2021	Endotracheal	USA	California	PRJNA729785	v2.3.3	v2.3.0		Klebsiella pneumoniae	strong	32	639717	1396054	5507061	yes (793)	ambiguous_bases	ST23	5	0	0	0	ybt 1; ICEKp10	57-1LV	clb 2	29	iuc 1	1	iro 1	2	rmp 1; KpVP-1	34	rmpA2_6*-47%	wzi1	KL1	K1	none	Very high	0.9998		O1/O2v2	O1	none	Very high	0.9913		-	-	-
SAMN30274889	Human	2022	Bronchial secretions	USA	California	PRJNA729785	v2.3.3	v2.3.0		Klebsiella pneumoniae	strong	33	639993	1406595	5605994	yes (398)	ambiguous_bases	ST23	5	0	0	0	ybt 1; ICEKp10	57	clb 2	29	iuc 1	1	iro 1	2	rmp 1; KpVP-1	34	rmpA2_6-60%	wzi1	KL1	K1	none	Very high	0.9999		O1/O2v2	O1	none	Very high	0.9912		-	-	-
SAMN30274890	Human	2022	Neck abscess drainage	USA	California	PRJNA729785	v2.3.3	v2.3.0		Klebsiella pneumoniae	strong	32	509025	1288274	5568282	yes (494)	ambiguous_bases	ST23	5	0	0	0	ybt 1; ICEKp10	57	clb 2	29-2LV	iuc 1	1	iro 1	2	rmp 1; KpVP-1	34	rmpA2_6-60%	wzi1	KL1	K1	none	Very high	0.9998		O1/O2v2	O1	none	Very high	0.9912		-	-	-
SAMN30274891	Human	2021	blood	USA	California	PRJNA729785	v2.3.3	v2.3.0		Klebsiella pneumoniae	strong	27	639737	1447555	5586712	yes (596)	ambiguous_bases	ST23	5	0	0	0	ybt 1; ICEKp10	47	clb 2	29	iuc 1	1	iro 1	2	rmp 1; KpVP-1	34	rmpA2_6-60%	wzi1	KL1	K1	none	Very high	0.9998		O1/O2v2	O1	none	Very high	0.9913		-	-	-
SAMN30274892	Human	2022	bronchoalveolar lavage	USA	California	PRJNA729785	v2.3.3	v2.3.0		Klebsiella pneumoniae	strong	32	509013	1406796	5594427	yes (594)	ambiguous_bases	ST23	5	0	0	0	ybt 1; ICEKp10	57	clb 2	29	iuc 1	1	iro 1	2	rmp 1; KpVP-1	34	rmpA2_6*-55%	wzi1	KL1	K1	none	Very high	0.9998		O1/O2v2	O1	none	Very high	0.9912		-	-	-
SAMN30274894	Human	2022	Perigastric abscess biopsy	USA	California	PRJNA729785	v2.3.3	v2.3.0		Klebsiella pneumoniae	strong	39	388735	1278696	5666094	yes (493)	ambiguous_bases	ST23	5	0	0	0	ybt 1; ICEKp10	47-2LV	clb 2	29	iuc 1	1	iro 1	2	rmp 1; KpVP-1	26	rmpA2_5*-54%	wzi1	KL1	K1	none	Very high	0.9997		O1/O2v2	O1	none	Very high	0.9913		-	-	-
SAMN30383139	Human	2017-06-19	Hospital patients	China	zhengzhou	PRJNA791169	v2.3.3	v2.3.0		Klebsiella pneumoniae	strong	36	359745	712117	5511391	yes (386)	ambiguous_bases	ST23	5	0	0	0	ybt 1; ICEKp10	47	clb 2	29	iuc 1	1	iro 1	2-1LV	rmp 1; KpVP-1	26	rmpA2_6-60%	wzi1	KL1	K1	none	Very high	0.9999		O1/O2v2	O1	none	Very high	0.9913		-	-	-
SAMN30816129	Human	2020	Blood culture	Australia	Queensland	PRJNA877287	v2.3.3	v2.3.0		Klebsiella pneumoniae	strong	48	388633	1089703	5617639	yes (493)	ambiguous_bases	ST23	5	0	0	0	ybt 1; ICEKp10	47	clb 2	29	iuc 1	1	iro 1	2	rmp 1; KpVP-1	26	rmpA2_5-54%	wzi1	KL1	K1	none	Very high	0.9999		O1/O2v2	O1	none	Very high	0.9913		-	-	-
SAMN31269458	Human	2018-06-27				PRJNA890192	v2.3.3	v2.3.0		Klebsiella pneumoniae	strong	55	289352	1087093	5643447	yes (595)	ambiguous_bases	ST23	5	3	8	8	ybt 1; ICEKp10	46-2LV	clb 2	29	iuc 1	1	-	0	-	0	rmpA2_8-60%	wzi1	KL1	K1	?-	Good	0.9998	KL1_09_wzy	O1/O2v2	O1	?-	Good	0.9911	O1/O2v2_06_wbbO	strA.v1^;strB.v1	-	-
SAMN31269462	Human	2019-01-29				PRJNA890192	v2.3.3	v2.3.0		Klebsiella pneumoniae	strong	57	289352	1087523	5746452	yes (393)	ambiguous_bases	ST23	5	2	7	8	ybt 1; ICEKp10	46	clb 2	29	iuc 1	1	-	0	-	0	rmpA2_8-60%	wzi1	KL1	K1	-	High	0.9998	KL1_14_wcaH	O1/O2v2	O2afg	none	Very high	0.991		strA.v1^;strB.v1	-	-
SAMN31269464	Human	2019-03-27				PRJNA890192	v2.3.3	v2.3.0		Klebsiella pneumoniae	strong	52	289352	1087423	5533506	yes (496)	ambiguous_bases	ST23	2	2	6	7	ybt 1; ICEKp10	46-1LV	clb 2	29	-	0	-	0	-	0	-	wzi1	KL1	K1	-+	Good	0.9998	KL1_03_wzi,KL1_14_wcaH	O1/O2v2	O2afg	none	Very high	0.991		strA.v1^;strB.v1	-	-
SAMN32151078	Human	2020-03-07	urine	India		PRJNA749142	v2.3.3	v2.3.0		Klebsiella pneumoniae	strong	47	319939	708519	5650158	yes (619)	ambiguous_bases	ST23	4	0	0	0	ybt 9; ICEKp3	15-2LV	-	0	iuc 1	1-1LV	iro 1	2	rmp 1; KpVP-1	26	rmpA2_5-54%	wzi1	KL1	K1	none	Very high	0.9999		O1/O2v2	O1	none	Very high	0.991		-	-	-
SAMN33797289	Human	2022-07-16	blood	Cambodia	Takeo	PRJNA945449	v2.3.3	v2.3.0		Klebsiella pneumoniae	strong	44	262731	810798	5476006	yes (1787)	ambiguous_bases	ST23	4	0	0	0	ybt 8; ICEKp3	170-1LV	-	0	iuc 1	36	iro 1	2	rmp 1; KpVP-1	26	rmpA2_6*-60%	wzi1	KL1	K1	none	Very high	0.9998		O1/O2v2	O1	none	Very high	0.9912		-	-	-
SAMN34098886	Unknown	2022-01-01	laboratory	France	Paris	PRJNA952961	v2.3.3	v2.3.0		Klebsiella pneumoniae	strong	36	418095	632057	5414952	yes (692)	ambiguous_bases	ST23	4	0	0	0	ybt 2; ICEKp1	326	-	0	iuc 1	1	iro 3 (incomplete),-,-	18-2LV,0,0	-,rmp 3; ICEKp1 (truncated)	119	rmpA2_3-47%	wzi1	KL1	K1	none	Very high	0.9998		O1/O2v2	O1	none	Very high	0.9913		-	-	-
SAMN34258006	Human	2022	aerobic blood culture bottle	United Kingdom	Liverpool	PRJNA957586	v2.3.3	v2.3.0		Klebsiella pneumoniae	strong	36	359743	873191	5650719	yes (296)	ambiguous_bases	ST23	5	0	0	0	ybt 1; ICEKp10	47	clb 2	29	iuc 1	1	iro 1	2-1LV	rmp 1; KpVP-1	26	rmpA2_6-60%	wzi1	KL1	K1	none	Very high	0.9999		O1/O2v2	O1	none	Very high	0.9912		-	-	-
SAMN34411498	Human	2022-01-30	blood	Cambodia	Battambang	PRJNA945449	v2.3.3	v2.3.0		Klebsiella pneumoniae	strong	40	418057	1180693	5645716	yes (731)	ambiguous_bases	ST23	5	0	0	0	ybt 1; ICEKp10	47-1LV	clb 2	29	iuc 1	1	iro 1	2	rmp 1; KpVP-1	26	-	wzi1	KL1	K1	none	Very high	0.9999		O1/O2v2	O1	none	Very high	0.9913		-	-	-
SAMN35037654	Human	2022	tracheal aspirate	Chile		PRJNA971580	v2.3.3	v2.3.0		Klebsiella pneumoniae	strong	78	210977	644907	5742249	yes (513)	ambiguous_bases	ST23	5	2	2	2	ybt 1; ICEKp10	47-1LV	clb 2	29	iuc 1	1	iro 1	2	rmp 1; KpVP-1	26	rmpA2_6-60%	wzi1	KL1	K1	none	Very high	0.9999		O1/O2v2	O1	none	Very high	0.9912		-	-	-
SAMN36470478	Human	2023-03-04	Bronchoalveolar lavage fluid	Russia	Moscow	PRJNA561493	v2.3.3	v2.3.0		Klebsiella pneumoniae	strong	72	262386	668415	5661992	yes (390)	ambiguous_bases	ST23	5	1	7	9	ybt 1; ICEKp10	47	clb 2	68-1LV	iuc 1	1	iro 1	2	rmp 1; KpVP-1	29	-	wzi1	KL1	K1	none	Very high	1		unknown (O1/O2v1)	unknown (O1)	-	None	0.9778	O1/O2v1_04_glf,O1/O2v1_05_wbbN,O1/O2v1_06_wbbO,O1/O2v1_07_kfoC	aac(3)-IIa.v1^;aac(6')-Ib-cr.v2	-	-
SAMN36687980	Human			China	Henan	PRJNA996149	v2.3.3	v2.3.0		Klebsiella pneumoniae	strong	49	289463	969273	5654997	yes (290)	ambiguous_bases	ST23	5	2	1	1	ybt 1; ICEKp10	54	clb 2	29-2LV	iuc 1	1	iro 1	24	rmp 1; KpVP-1	26	rmpA2_5-54%	wzi1	KL1	K1	none	Very high	1		O1/O2v2	O1	none	Very high	0.9913		-	-	-
SRR10160929	Human	2014-01-01	Rectal swab	Singapore		PRJNA557813	v2.3.3	v2.3.0		Klebsiella pneumoniae	strong	58	312680	612234	5758941	yes (696)	ambiguous_bases	ST23	5	2	3	3	ybt 1; ICEKp10	47-2LV	clb 2	29	iuc 1	1	iro 1	2	rmp unknown	0	rmpA2_5*-54%	wzi1	KL1	K1	none	Very high	0.9999		O1/O2v2	O1	none	Very high	0.9912		-	-	-
SRR10160930	Human	2014-01-01	Blood	Singapore		PRJNA557813	v2.3.3	v2.3.0		Klebsiella pneumoniae	strong	59	241738	756549	5716609	yes (395)	ambiguous_bases	ST23	5	2	3	3	ybt 1; ICEKp10	47	clb 2	29	iuc 1	1	iro 1	19	-	0	-	wzi1	KL1	K1	?-	Good	0.9999	KL1_07_wzx,KL1_08_wclY,KL1_14_wcaH	O1/O2v2	O1	none	Very high	0.991		-	-	-
SRR10160931	Human	2014-01-01	Rectal swab	Singapore		PRJNA557813	v2.3.3	v2.3.0		Klebsiella pneumoniae	strong	101	212950	527998	5838841	yes (595)	ambiguous_bases	ST23	5	2	5	5	ybt 1; ICEKp10 (truncated)	47-1LV	clb 2	29	iuc 1 (truncated)	1-1LV	iro 1	2	rmp unknown	0	-	wzi1	KL1	K1	?	Good	0.9998		O1/O2v2	O1	none	Very high	0.9913		aac(6')-Ib-cr.v2	-	-
SRR10160940	Human	2013-01-01	Blood	Singapore		PRJNA557813	v2.3.3	v2.3.0		Klebsiella pneumoniae	strong	129	139395	527998	5965205	yes (309)	ambiguous_bases	ST23	5	2	7	7	ybt 1; ICEKp10	47	clb 2	29	iuc 1	1	iro 1	2	rmp 1; KpVP-1	26-1LV	rmpA2_6-60%	wzi1	KL1	K1	none	Very high	0.9999		O1/O2v2	O1	none	Very high	0.9913		aac(6')-Ib-cr.v2	-	-
SRR10160941	Human	2013-01-01	Sputum	Singapore		PRJNA557813	v2.3.3	v2.3.0		Klebsiella pneumoniae	strong	79	289392	635767	5773901	yes (597)	ambiguous_bases	ST23	5	2	2	2	ybt 1; ICEKp10	47	clb 2	29	iuc 1	1	iro 1	2	rmp 1; KpVP-1 (truncated)	26-1LV	rmpA2_6-60%	wzi1	KL1	K1	none	Very high	0.9999		O1/O2v2	O1	none	Very high	0.9913		-	-	-
SRR10223856	patient	2019-01-01		China	Beijing	PRJNA575579	v2.3.3	v2.3.0		Klebsiella pneumoniae	strong	38	506818	1276769	5784392	yes (196)	ambiguous_bases	ST23	5	1	4	4	ybt 1; ICEKp10	46-1LV	clb 2	29-1LV	iuc 1	1	iro 1	2	-,rmp 1; KpVP-1	0,40	rmpA2_3-47%	wzi1	KL1	K1	none	Very high	0.9999		O1/O2v2	O1	none	Very high	0.991		-	-	-
SRR10223857	patient	2019-01-01		China	Beijing	PRJNA575579	v2.3.3	v2.3.0		Klebsiella pneumoniae	strong	38	506993	785166	5784986	yes (99)	ambiguous_bases	ST23	5	1	4	4	ybt 1; ICEKp10	46-1LV	clb 2	29-1LV	iuc 1	1	iro 1	2	-,rmp 1; KpVP-1	0,40	rmpA2_3-47%	wzi1	KL1	K1	none	Very high	0.9998		O1/O2v2	O1	none	Very high	0.991		-	-	-
SRR10223858	patient	2019-01-01		China	Beijing	PRJNA575579	v2.3.3	v2.3.0		Klebsiella pneumoniae	strong	36	712111	1434086	5710390	yes (298)	ambiguous_bases	ST23	5	0	0	0	ybt 1; ICEKp10 (truncated)	46-1LV	clb 2	29	iuc 1	1	iro 1	2	-,rmp 1; KpVP-1	0,40	rmpA2_8-60%	wzi1	KL1	K1	none	Very high	0.9999		O1/O2v2	O1	none	Very high	0.9911		-	-	-
SRR10223859	patient	2019-01-01		China	Beijing	PRJNA575579	v2.3.3	v2.3.0		Klebsiella pneumoniae	strong	37	327237	1388655	5641197	yes (100)	ambiguous_bases	ST23	5	0	0	0	ybt 1; ICEKp10	46	clb 2	29-1LV	iuc 1	1	iro 1	2	rmp 1; KpVP-1	40	rmpA2_6-60%	wzi1	KL1	K1	none	Very high	1		O1/O2v2	O1	none	Very high	0.9913		-	-	-
SRR10223860	patient	2019-01-01		China	Beijing	PRJNA575579	v2.3.3	v2.3.0		Klebsiella pneumoniae	strong	40	597619	2098980	5725243	yes (490)	ambiguous_bases	ST23	5	0	4	5	ybt 1; ICEKp10	46-1LV	clb 2	29-2LV	iuc 1	1	iro 1	2	-,rmp 1; KpVP-1	0,40	rmpA2_3-47%	wzi1	KL1	K1	none	Very high	0.9998		O1/O2v2	O1	none	Very high	0.9912		strA.v1;strB.v1	-	fosA3
SRR10223861	patient	2019-01-01		China	Beijing	PRJNA575579	v2.3.3	v2.3.0		Klebsiella pneumoniae	strong	33	760139	2068106	5648135	yes (298)	ambiguous_bases	ST23	5	0	0	0	ybt 1; ICEKp10	46	clb 2	29	iuc 1	1	iro 1	2	rmp 1; KpVP-1	40	rmpA2_6-60%	wzi1	KL1	K1	none	Very high	0.9999		O1/O2v2	O1	none	Very high	0.9911		-	-	-
SRR10223862	patient	2019-01-01		China	Beijing	PRJNA575579	v2.3.3	v2.3.0		Klebsiella pneumoniae	strong	31	790729	2068061	5609016	yes (298)	ambiguous_bases	ST23	5	0	1	0	ybt 1; ICEKp10	46	clb 2 (truncated)	29-1LV	iuc 1	1	iro 1	2	rmp 1; KpVP-1	40	rmpA2_6-60%	wzi1	KL1	K1	none	Very high	0.9999		O1/O2v2	O1	none	Very high	0.9911		-	-	-
SRR10223864	patient	2019-01-01		China	Beijing	PRJNA575579	v2.3.3	v2.3.0		Klebsiella pneumoniae	strong	29	703950	1362868	5600884	yes (295)	ambiguous_bases	ST23	5	0	0	0	ybt 1; ICEKp10	46	clb 2	29-1LV	iuc 1	1	iro 1	2	rmp 1; KpVP-1,-	40,0	rmpA2_8*-60%	wzi1	KL1	K1	none	Very high	0.9999		O1/O2v2	O1	none	Very high	0.9912		-	-	-
SRR10223866	patient	2019-01-01		China	Beijing	PRJNA575579	v2.3.3	v2.3.0		Klebsiella pneumoniae	strong	35	559567	2017848	5571211	yes (395)	ambiguous_bases	ST23	5	0	0	0	ybt 1; ICEKp10	46	clb 2	29	iuc 1	1	iro 1	2	rmp 1; KpVP-1	40	rmpA2_5-54%	wzi1	KL1	K1	none	Very high	0.9999		O1/O2v2	O1	none	Very high	0.9913		-	-	-
SRR10223867	patient	2019-01-01		China	Beijing	PRJNA575579	v2.3.3	v2.3.0		Klebsiella pneumoniae	strong	44	357021	1039127	5750445	yes (394)	ambiguous_bases	ST23	5	0	0	0	ybt 1; ICEKp10	46	clb 2	29-1LV	iuc 1	1	iro 1	2	-,rmp 1; KpVP-1	0,40	rmpA2_8-60%	wzi1	KL1	K1	none	Very high	1		O1/O2v2	O1	none	Very high	0.9911		-	-	-
SRR10377168	Human	2016-01-01	Urine	USA		PRJNA288601	v2.3.3	v2.3.0		Klebsiella pneumoniae	strong	39	483220	1351175	5698509	yes (591)	ambiguous_bases	ST23	5	2	3	2	ybt 1; ICEKp10	47-1LV	clb 2	29	iuc 1	1	iro 1	2	-,rmp 1; KpVP-1	0,40	rmpA2_3-47%	wzi1	KL1	K1	none	Very high	0.9999		O1/O2v2	O1	?-	Good	0.9912	O1/O2v2_08_gmlC	-	-	-
SRR10906114	Human	2015-01-05	Lung	USA		PRJNA553678	v2.3.3	v2.3.0		Klebsiella pneumoniae	strong	53	289125	570278	5592559	yes (396)	ambiguous_bases	ST23	5	0	0	0	ybt 1; ICEKp10	57	clb 2	29	iuc 1	1	iro 1	2	rmp 1; KpVP-1 (incomplete)	34-1LV	-	wzi1	KL1	K1	?	Good	0.9998		O1/O2v2	O1	none	Very high	0.9912		-	-	-
SRR11725286	Human	2020-01-08	Blood	USA		PRJNA288601	v2.3.3	v2.3.0		Klebsiella pneumoniae	strong	60	307048	1316201	5532506	yes (412)	ambiguous_bases	ST23	5	0	0	0	ybt 1; ICEKp10	47-1LV	clb 2	29	iuc 1	1	iro 1	2	rmp 1; KpVP-1	26	rmpA2_6*-47%	wzi1	KL1	K1	none	Very high	0.9999		O1/O2v2	O1	none	Very high	0.9913		-	-	-
SRR12102921	Human	2017-03-02	Faeces	Russia	Kazan	PRJNA556398	v2.3.3	v2.3.0		Klebsiella pneumoniae	strong	78	314555	799312	5868019	yes (396)	ambiguous_bases	ST23	5	1	8	12	ybt 1; ICEKp10	46-1LV	clb 2	29	iuc 1	1	iro 1	2	-,rmp 1; KpVP-1	0,40	rmpA2_8-60%	wzi1	KL1	K1	none	Very high	0.9998		O1/O2v2	O1	none	Very high	0.9911		aac(3)-IIa.v1^;aac(6')-Ib-cr.v2;strA.v1^;strB.v1	-	-
SRR12102922	Human	2017-02-28	Faeces	Russia	Kazan	PRJNA556398	v2.3.3	v2.3.0		Klebsiella pneumoniae	strong	76	289394	771387	5860130	yes (393)	ambiguous_bases	ST23	5	1	8	12	ybt 1; ICEKp10	46-1LV	clb 2	29	iuc 1	1	iro 1	2	-,rmp 1; KpVP-1	0,40	rmpA2_8-60%	wzi1	KL1	K1	none	Very high	0.9998		O1/O2v2	O1	none	Very high	0.9911		aac(3)-IIa.v1^;aac(6')-Ib-cr.v2;strA.v1^;strB.v1	-	-
SRR12102923	Human	2017-02-28	Faeces	Russia	Kazan	PRJNA556398	v2.3.3	v2.3.0		Klebsiella pneumoniae	strong	52	418754	1332180	5627475	yes (492)	ambiguous_bases	ST23	5	0	0	0	ybt 1; ICEKp10	47-1LV	clb 2	29-1LV	iuc 1	1	iro 1	2	rmp 1; KpVP-1	26	rmpA2_5-54%	wzi1	KL1	K1	none	Very high	0.9999		O1/O2v2	O1	none	Very high	0.9913		-	-	-
SRR12102925	Human	2017-05-27	Faeces	Russia	Kazan	PRJNA556398	v2.3.3	v2.3.0		Klebsiella pneumoniae	strong	80	308374	799008	5862678	yes (294)	ambiguous_bases	ST23	5	1	8	12	ybt 1; ICEKp10	46-1LV	clb 2	29	iuc 1	1	iro 1	2	-,rmp 1; KpVP-1	0,40	rmpA2_8-60%	wzi1	KL1	K1	none	Very high	0.9998		O1/O2v2	O1	none	Very high	0.9911		aac(3)-IIa.v1^;aac(6')-Ib-cr.v2;strA.v1^;strB.v1	-	-
SRR12102926	Human	2017-02-27	Faeces	Russia	Kazan	PRJNA556398	v2.3.3	v2.3.0		Klebsiella pneumoniae	strong	70	307240	775829	5866262	yes (499)	ambiguous_bases	ST23	5	1	8	12	ybt 1; ICEKp10	46-1LV	clb 2	29	iuc 1	1	iro 1	2	-,rmp 1; KpVP-1	0,40	rmpA2_8-60%	wzi1	KL1	K1	none	Very high	0.9998		O1/O2v2	O1	none	Very high	0.9911		aac(3)-IIa.v1^;aac(6')-Ib-cr.v2;strA.v1^;strB.v1	-	-
SRR12233466	Human		Nasal swab	Vietnam	Hospital for Tropical Diseases - Ho Chi Minh City	PRJNA646358	v2.3.3	v2.3.0		Klebsiella pneumoniae	strong	55	326849	1493026	5634817	yes (1085)	ambiguous_bases	ST23	5	0	0	0	ybt 1; ICEKp10	46	clb 2	29	iuc 1	1	iro 1	2	rmp unknown	0	rmpA2_6-60%	wzi1	KL1	K1	none	Very high	1		O1/O2v2	O1	none	Very high	0.9913		-	-	-
SRR12233467	Human		Nasal swab	Vietnam	Hospital for Tropical Diseases - Ho Chi Minh City	PRJNA646358	v2.3.3	v2.3.0		Klebsiella pneumoniae	strong	52	326855	1568941	5646591	yes (1037)	ambiguous_bases	ST23	5	0	0	0	ybt 1; ICEKp10	46-1LV	clb 2	29	iuc 1	1	iro 1	2	rmp 1; KpVP-1	40	rmpA2_6-60%	wzi1	KL1	K1	none	Very high	1		O1/O2v2	O1	none	Very high	0.9913		-	-	-
SRR12233472	Human		nasal swab	Viet Nam	Hospital for Tropical Diseases - Ho Chi Minh City	PRJNA646358	v2.3.3	v2.3.0		Klebsiella pneumoniae	strong	44	302815	1413261	5637951	yes (786)	ambiguous_bases	ST23	5	0	0	0	ybt 1; ICEKp10	46	clb 2	29	iuc 1	1	iro 1	2	rmp 1; KpVP-1 (incomplete)	40-1LV	rmpA2_6*-60%	wzi1	KL1	K1	none	Very high	1		O1/O2v2	O1	none	Very high	0.9913		-	-	-
SRR12233517	Human		Nasal swab	Vietnam	Hospital for Tropical Diseases - Ho Chi Minh City	PRJNA646358	v2.3.3	v2.3.0		Klebsiella pneumoniae	strong	74	171706	550528	5478669	yes (704)	ambiguous_bases	ST23	5	0	0	0	ybt 1; ICEKp10	47	clb 2 (truncated)	29-1LV	iuc 1	1	iro 1	2	rmp unknown	0	-	wzi1	KL1	K1	?-+	Good	0.9998	KL1_03_wzi,KL1_07_wzx,KL1_08_wclY	O1/O2v2	O1	none	Very high	0.9912		-	-	-
SRR12233557	Human		Blood culture	Vietnam	Hospital for Tropical Diseases - Ho Chi Minh City	PRJNA646358	v2.3.3	v2.3.0		Klebsiella pneumoniae	strong	60	230531	486478	5650949	yes (977)	ambiguous_bases	ST23	5	0	0	0	ybt 1; ICEKp10	47	clb 2	29	iuc 1	1	iro 1	2	rmp 1; KpVP-1	26-1LV	-	wzi1	KL1	K1	none	Very high	0.9999		O1/O2v2	O1	none	Very high	0.9913		-	-	-
SRR12233561	Human		Broncho-alveolar lavage	Vietnam	Hospital for Tropical Diseases - Ho Chi Minh City	PRJNA646358	v2.3.3	v2.3.0		Klebsiella pneumoniae	strong	61	302815	1194284	5650265	yes (882)	ambiguous_bases	ST23	5	0	0	0	ybt 1; ICEKp10	46	clb 2	29	iuc 1	1	iro 1	2	rmp 1; KpVP-1 (truncated)	40-1LV	rmpA2_6-60%	wzi1	KL1	K1	none	Very high	1		O1/O2v2	O1	none	Very high	0.9913		-	-	-
SRR12233564	Human		Broncho-alveolar lavage	Vietnam	Hospital for Tropical Diseases - Ho Chi Minh City	PRJNA646358	v2.3.3	v2.3.0		Klebsiella pneumoniae	strong	72	207117	314649	5622797	yes (1305)	ambiguous_bases	ST23	5	0	0	0	ybt 1; ICEKp10	46	clb 2	29	iuc 1	1	iro 1	2	rmp 1; KpVP-1 (truncated)	40-1LV	-	wzi1	KL1	K1	?-	Good	0.9999	KL1_07_wzx,KL1_08_wclY	O1/O2v2	O1	?	Good	0.9915		-	-	-
SRR12233567	Human		Broncho-alveolar lavage	Vietnam	Hospital for Tropical Diseases - Ho Chi Minh City	PRJNA646358	v2.3.3	v2.3.0		Klebsiella pneumoniae	strong	49	289237	1197092	5636330	yes (523)	ambiguous_bases	ST23	5	0	0	0	ybt 1; ICEKp10	46	clb 2	29	iuc 1	1	iro 1	2	-	0	rmpA2_6*-60%	wzi1	KL1	K1	?-	Good	1	KL1_07_wzx,KL1_08_wclY	O1/O2v2	O1	none	Very high	0.9913		-	-	-
SRR12517481	Human	2016-10-18	stool	Hong Kong		PRJNA595034	v2.3.3	v2.3.0		Klebsiella pneumoniae	strong	193	99375	306817	5736807	yes (1194)	ambiguous_bases	ST23	5	2	9	11	ybt 1; ICEKp10	46-1LV	clb 2	29-1LV	iuc 1	1	-	0	-	0	-	wzi1	KL1	K1	?-	Good	0.9998	KL1_11_wcsT	O1/O2v2	O1	none	Very high	0.9912		aac(6')-Ib-cr.v2;aadA16*	-	-
SRR12678421	Primate	2014-03-10	throat swab	USA	Saint Kitts	PRJNA664586	v2.3.3	v2.3.0		Klebsiella pneumoniae	strong	25	603272	1492044	5622867	yes (200)	ambiguous_bases	ST23	4	0	0	0	ybt 9; ICEKp3	15-2LV	-	0	iuc 1	1	iro 1	2	rmp 1; KpVP-1	26	rmpA2_6*-60%	wzi1	KL1	K1	none	Very high	0.9998		O1/O2v2	O1	none	Very high	0.9913		-	-	-
SRR12783052	Human	2013-11-21	aspirate	Russia	Moscow	PRJNA269675	v2.3.3	v2.3.0		Klebsiella pneumoniae	strong	88	139909	418371	5627945	yes (797)	ambiguous_bases	ST23	5	0	0	0	ybt 1; ICEKp10	47	clb 2	29-1LV	iuc 1	1	iro 1	2	rmp 1; KpVP-1	26	rmpA2_5-54%	wzi1	KL1	K1	none	Very high	0.9999		O1/O2v2	O1	none	Very high	0.9912		-	-	-
SRR12783059	Human	2015-10-26	throat	Russia	Moscow	PRJNA269675	v2.3.3	v2.3.0		Klebsiella pneumoniae	strong	112	104784	298105	5578870	yes (318)	ambiguous_bases	ST23	5	0	0	0	ybt 1; ICEKp10	47	clb 2	29	iuc 1	1	iro 1	2	rmp 1; KpVP-1	87	rmpA2_5-54%	wzi1	KL1	K1	none	Very high	0.9998		O1/O2v2	O1	none	Very high	0.9913		-	-	-
SRR12783060	Human	2014-08-04	throat	Russia	Moscow	PRJNA269675	v2.3.3	v2.3.0		Klebsiella pneumoniae	strong	82	169629	449723	5588085	yes (497)	ambiguous_bases	ST23	5	0	0	0	ybt 1; ICEKp10	47	clb 2	29	iuc 1	1	iro 1	2	rmp 1; KpVP-1	26	rmpA2_5*-54%	wzi1	KL1	K1	none	Very high	0.9998		O1/O2v2	O1	none	Very high	0.9913		-	-	-
SRR12902736	Human	2017-01-01	urine	USA		PRJNA288601	v2.3.3	v2.3.0		Klebsiella pneumoniae	strong	54	417906	946542	5731008	yes (505)	ambiguous_bases	ST23	5	0	6	8	ybt 1; ICEKp10	57	clb 2	29	iuc 1	1-1LV	iro 1	2	rmp 1; KpVP-1 (truncated)	27-1LV	rmpA2_6-60%	wzi1	KL1	K1	-	High	0.9998	KL1_18_manC	O1/O2v2	O1	none	Very high	0.9913		-	-	-
SRR12921204	Human	2011-08-02	Wound secretion	Algeria	Oran	PRJNA672836	v2.3.3	v2.3.0		Klebsiella pneumoniae	strong	49	307013	957261	5617440	yes (491)	ambiguous_bases	ST23	5	1	2	2	ybt 1; ICEKp10	55	clb 2	29	iuc 1	1	iro 1	2	rmp 1; KpVP-1	26	rmpA2_6-60%	wzi1	KL1	K1	-	High	0.9996	KL1_02_cpsACP	O1/O2v2	O1	none	Very high	0.9913		aac(3)-IId^	-	-
SRR12977022	Human	2016-06-05	sputum	Spain	Valladolid	PRJNA674482	v2.3.3	v2.3.0		Klebsiella pneumoniae	strong	124	171065	361753	5889558	yes (493)	ambiguous_bases	ST23	5	3	9	12	ybt 1; ICEKp10	46	clb 2	29	iuc 1	1	iro unknown	0	-	0	-	wzi1	KL1	K1	?-	Good	0.9997	KL1_08_wclY,KL1_10_wcsS	O1/O2v2	O1	?	Good	0.9911		aac(6')-Ib-cr.v2;strA.v1^;strB.v1	-	-
SRR13075498	Human	2020-10-20	blood	USA		PRJNA288601	v2.3.3	v2.3.0		Klebsiella pneumoniae	strong	36	447673	1340959	5525479	yes (396)	ambiguous_bases	ST23	5	0	0	0	ybt 1; ICEKp10	57	clb 2	29	iuc 1	1	iro 1	2	rmp 1; KpVP-1	34	rmpA2_6-60%	wzi1	KL1	K1	none	Very high	0.9999		O1/O2v2	O1	none	Very high	0.9913		-	-	-
SRR13254190	patient	2014-01-01		China	Beijing	PRJNA685215	v2.3.3	v2.3.0		Klebsiella pneumoniae	strong	49	279212	1017639	5570363	yes (876)	ambiguous_bases	ST23	5	0	0	0	ybt 1; ICEKp10	47-1LV	clb 2	29-1LV	iuc 1	1	iro 1	2	-,rmp 1; KpVP-1	0,26	rmpA2_8-60%	-	KL1	K1	none	Very high	0.9998		O1/O2v2	O1	none	Very high	0.9912		-	-	-
SRR13254191	patient	2014-01-01		China	Beijing	PRJNA685215	v2.3.3	v2.3.0		Klebsiella pneumoniae	strong	39	340980	1497471	5589483	yes (878)	ambiguous_bases	ST23	5	0	0	0	ybt 1; ICEKp10	46-3LV	clb 2	29-2LV	iuc 1	1	iro 1	2-1LV	rmp 1; KpVP-1	40	rmpA2_7*-59%	wzi1	KL1	K1	none	Very high	0.9999		O1/O2v2	O1	none	Very high	0.9913		-	-	-
SRR13254192	patient	2014-01-01		China	Beijing	PRJNA685215	v2.3.3	v2.3.0		Klebsiella pneumoniae	strong	51	314604	1274964	5630005	yes (1078)	ambiguous_bases	ST23	5	0	0	0	ybt 1; ICEKp10	46	clb 2	29	iuc 1	1	iro 1	2-1LV	-,rmp 1; KpVP-1	0,40	rmpA2_3-47%	wzi1	KL1	K1	none	Very high	1		O1/O2v2	O1	none	Very high	0.9912		-	-	-
SRR13254193	patient	2014-01-01		China	Beijing	PRJNA685215	v2.3.3	v2.3.0		Klebsiella pneumoniae	strong	40	326858	1009586	5506121	yes (779)	ambiguous_bases	ST23	5	0	0	0	ybt 1; ICEKp10	54	clb 2	29	iuc 1	1	iro 1	24	rmp 1; KpVP-1	70	rmpA2_6-60%	wzi1	KL1	K1	none	Very high	1		O1/O2v2	O1	none	Very high	0.9913		-	-	-
SRR13254194	patient	2018-01-01		China	Beijing	PRJNA685215	v2.3.3	v2.3.0		Klebsiella pneumoniae	strong	38	417421	957380	5424736	yes (296)	ambiguous_bases	ST23	2	0	0	0	ybt 1; ICEKp10	47	clb 2	29	-	0	-	0	-	0	-	wzi1	KL1	K1	none	Very high	0.9999		O1/O2v2	O1	none	Very high	0.9913		-	-	-
SRR13254195	patient	2018-01-01		China	Beijing	PRJNA685215	v2.3.3	v2.3.0		Klebsiella pneumoniae	strong	52	307247	604662	5641455	yes (298)	ambiguous_bases	ST23	5	0	0	0	ybt 1; ICEKp10	43	clb 2	29	iuc 1	1	iro 1	2	-,rmp 1; KpVP-1	0,40	rmpA2_8-60%	-	KL1	K1	-	High	0.9998	KL1_03_wzi	O1/O2v2	O1	none	Very high	0.9912		-	-	-
SRR13254196	patient	2018-01-01		China	Beijing	PRJNA685215	v2.3.3	v2.3.0		Klebsiella pneumoniae	strong	38	639717	1362575	5500733	yes (289)	ambiguous_bases	ST23	5	0	0	0	ybt 1; ICEKp10	54	clb 2	29	iuc 1	1	iro 1	24	rmp 1; KpVP-1	70	rmpA2_5-54%	wzi1	KL1	K1	none	Very high	1		O1/O2v2	O1	none	Very high	0.9913		-	-	-
SRR13254197	patient	2017-01-01		China	Beijing	PRJNA685215	v2.3.3	v2.3.0		Klebsiella pneumoniae	strong	50	307265	692591	5706666	yes (100)	ambiguous_bases	ST23	5	1	2	2	ybt 1; ICEKp10	46	clb 2	29	iuc 1	1	iro 1	2-1LV	rmp 1; KpVP-1	40	rmpA2_5-54%	wzi1	KL1	K1	none	Very high	0.9999		O1/O2v2	O1	none	Very high	0.9912		-	-	-
SRR13254198	patient	2010-01-01		China	Beijing	PRJNA685215	v2.3.3	v2.3.0		Klebsiella pneumoniae	strong	32	789996	2067800	5609918	yes (99)	ambiguous_bases	ST23	5	0	1	0	ybt 1; ICEKp10	46	clb 2 (truncated)	29-1LV	iuc 1	1	iro 1	2	rmp 1; KpVP-1	40	rmpA2_6-60%	wzi1	KL1	K1	none	Very high	0.9999		O1/O2v2	O1	none	Very high	0.9911		-	-	-
SRR13254199	patient	2009-01-01		China	Beijing	PRJNA685215	v2.3.3	v2.3.0		Klebsiella pneumoniae	strong	28	790727	2067678	5608903	yes (298)	ambiguous_bases	ST23	5	0	1	0	ybt 1; ICEKp10	46	clb 2 (truncated)	29-1LV	iuc 1	1	iro 1	2	rmp 1; KpVP-1	40	rmpA2_6-60%	wzi1	KL1	K1	none	Very high	0.9999		O1/O2v2	O1	none	Very high	0.9911		-	-	-
SRR13638371	Human	2019-04-26	throat	Russia	Moscow region	PRJNA269675	v2.3.3	v2.3.0		Klebsiella pneumoniae	strong	81	184999	604730	5566719	yes (600)	ambiguous_bases	ST23	5	0	0	0	ybt 1; ICEKp10	47	clb 2	29	iuc 1	1-1LV	iro 1	2	rmp 1; KpVP-1 (truncated)	139-1LV	-	wzi1	KL1	K1	?-	Good	0.9999	KL1_07_wzx,KL1_08_wclY	O1/O2v2	O1	?	Good	0.9913		-	-	-
SRR13638373	Human	2019-04-12	feces	Russia	Moscow region	PRJNA269675	v2.3.3	v2.3.0		Klebsiella pneumoniae	strong	81	201493	633053	5580648	yes (399)	ambiguous_bases	ST23	5	0	0	0	ybt 1; ICEKp10	47	clb 2	29	iuc 1	1	iro 1	2	rmp unknown	0	rmpA2_5*-54%	wzi1	KL1	K1	?-	Good	0.9998	KL1_07_wzx,KL1_08_wclY	O1/O2v2	O1	?-	Good	0.9913	O1/O2v2_08_gmlC	-	-	-
SRR13638374	Human	2019-04-11	feces	Russia	Moscow region	PRJNA269675	v2.3.3	v2.3.0		Klebsiella pneumoniae	strong	92	195100	441489	5578825	yes (600)	ambiguous_bases	ST23	5	0	0	0	ybt 1; ICEKp10	47	clb 2	29	iuc 1	1	iro 1	2	rmp 1; KpVP-1	57	-	wzi1	KL1	K1	?-	Good	0.9998	KL1_08_wclY,KL1_14_wcaH	O1/O2v2	O1	none	Very high	0.9913		-	-	-
SRR13673913	Unknown	2020-01-01	laboratory	Australia		PRJNA701073	v2.3.3	v2.3.0		Klebsiella pneumoniae	strong	72	233098	677984	5563852	yes (894)	ambiguous_bases	ST23	5	0	0	0	ybt 1; ICEKp10	47	clb 2	29	iuc 1	1	iro 1	2	rmp 1; KpVP-1	26	rmpA2_6-60%	wzi1	KL1	K1	none	Very high	0.9999		O1/O2v2	O1	none	Very high	0.9912		-	-	-
SRR13673914	Unknown	2020-01-01	laboratory	Australia		PRJNA701073	v2.3.3	v2.3.0		Klebsiella pneumoniae	strong	63	258274	825451	5566959	yes (1394)	ambiguous_bases	ST23	5	0	0	0	ybt 1; ICEKp10	47	clb 2	29	iuc 1	1	iro 1	2	rmp 1; KpVP-1	26	rmpA2_6*-47%	wzi1	KL1	K1	none	Very high	0.9999		O1/O2v2	O1	none	Very high	0.9912		-	-	-
SRR13673917	Unknown	2020-01-01	laboratory	Australia		PRJNA701073	v2.3.3	v2.3.0		Klebsiella pneumoniae	strong	57	262621	825451	5571656	yes (1481)	ambiguous_bases	ST23	5	0	0	0	ybt 1; ICEKp10	47	clb 2	29	iuc 1	1	iro 1	2	rmp 1; KpVP-1 (truncated)	27	rmpA2_6*-47%	wzi1	KL1	K1	none	Very high	0.9999		O1/O2v2	O1	none	Very high	0.9912		-	-	-
SRR13674006	Human			USA	WA	PRJNA231221	v2.3.3	v2.3.0		Klebsiella pneumoniae	strong	34	441282	770830	5524580	yes (584)	ambiguous_bases	ST23	5	0	0	0	ybt 1; ICEKp10	57	clb 2	29	iuc 1	1	iro 1	2	rmp 1; KpVP-1	34	rmpA2_6*-47%	wzi1	KL1	K1	none	Very high	0.9998		O1/O2v2	O1	none	Very high	0.9913		-	-	-
SRR13827377	Human	2017-04-04	Lab-derived	USA	Michigan	PRJNA464397	v2.3.3	v2.3.0		Klebsiella pneumoniae	strong	84	141063	605251	5418537	yes (555)	ambiguous_bases	ST23	4	0	0	0	ybt 2; ICEKp1	326	-	0	iuc 1	1	-,-,-	0,0,0	-,rmp 3; ICEKp1 (truncated)	119	rmpA2_3-47%	wzi1	KL1	K1	none	Perfect	1		O1/O2v2	O1	none	Very high	0.9913		-	-	-
SRR14402525	Human	2016-01-01	rectal	USA	Chicago, IL	PRJNA686897	v2.3.3	v2.3.0		Klebsiella pneumoniae	strong	62	289233	706753	5785620	yes (299)	ambiguous_bases	ST23	5	2	6	9	ybt 1; ICEKp10	57-2LV	clb 2	29-2LV	iuc 1	1-1LV	iro 1	2	rmp 1; KpVP-1 (truncated)	27-1LV	rmpA2_6-60%	wzi1	KL1	K1	none	Very high	0.9998		O1/O2v2	O1	none	Very high	0.9911		aac(6')-Ib'.v1;aadA*;strA.v1^;strB.v1	-	-
SRR14449395	Human	2017-01-01	respiratory	China		PRJNA658369	v2.3.3	v2.3.0		Klebsiella pneumoniae	strong	53	397951	1179677	5756280	yes (388)	ambiguous_bases	ST23	5	2	2	2	ybt 1; ICEKp10 (truncated)	46-2LV	clb 2	29	iuc 1	1	iro 1	2-1LV	rmp 1; KpVP-1	40	rmpA2_6-60%	wzi1	KL1	K1	none	Very high	0.9999		O1/O2v2	O1	none	Very high	0.9912		-	-	-
SRR14450098	Human	2017-01-01	respiratory	China		PRJNA658369	v2.3.3	v2.3.0		Klebsiella pneumoniae	strong	42	597466	1414919	5750414	yes (295)	ambiguous_bases	ST23	5	2	1	1	ybt 1; ICEKp10	46	clb 2	29	iuc 1	1	iro 1	2	rmp 1; KpVP-1 (truncated)	148	rmpA2_6-60%	wzi1	KL1	K1	none	Very high	0.9999		O1/O2v2	O1	none	Very high	0.9911		-	-	-
SRR14450206	Human	2018-01-01	respiratory	China		PRJNA658369	v2.3.3	v2.3.0		Klebsiella pneumoniae	strong	79	251168	700005	5848128	yes (390)	ambiguous_bases	ST23	5	2	9	9	ybt 1; ICEKp10	46	clb 2	29-1LV	iuc 1	1	iro 1	2-1LV	-,rmp 1; KpVP-1	0,40	rmpA2_3-47%	wzi1	KL1	K1	none	Very high	0.9998		O1/O2v2	O1	none	Very high	0.9911		aac(6')-Ib-cr.v2*	-	-
SRR14450210	Human	2018-01-01	Non-wound abdominal	Singapore		PRJNA658369	v2.3.3	v2.3.0		Klebsiella pneumoniae	strong	41	314526	1059374	5726124	yes (1573)	ambiguous_bases	ST23	5	1	8	10	ybt 1; ICEKp10	46	clb 2	29	iuc 1	1	-	0	-	0	rmpA2_8-60%	wzi1	KL1	K1	none	Very high	0.9999		O1/O2v2	O1	none	Very high	0.991		aac(6')-Ib-cr.v2;aadA16*	-	-
SRR14537205	Human	2016-01-01	urine	USA	Midwest	PRJNA658369	v2.3.3	v2.3.0		Klebsiella pneumoniae	strong	61	289360	658015	5638845	yes (684)	ambiguous_bases	ST23	5	2	3	2	ybt 1; ICEKp10	47	clb 2	29	iuc 1	1	iro 1	2	rmp unknown	0	-	wzi1	KL1	K1	?-	Good	0.9994	KL1_08_wclY,KL1_14_wcaH	O1/O2v2	O1	none	Very high	0.9913		-	-	-
SRR14537206	Human	2016-01-01	respiratory	USA	South	PRJNA658369	v2.3.3	v2.3.0		Klebsiella pneumoniae	strong	49	415010	791470	5768100	yes (297)	ambiguous_bases	ST23	5	2	5	6	ybt 1; ICEKp10	57	clb 2	29	iuc 1	1	iro 1	2	rmp 1; KpVP-1	34	rmpA2_6*-47%	wzi1	KL1	K1	-	High	0.9994	KL1_02_cpsACP,KL1_08_wclY	O1/O2v2	O1	none	Very high	0.9913		aac(3)-IIa.v1;ant(2'')-Ia	-	-
SRR14673451	Human	2018-01-01	Leg Swab	Australia		PRJNA565795	v2.3.3	v2.3.0		Klebsiella pneumoniae	strong	39	315950	748813	5755303	yes (492)	ambiguous_bases	ST23	4	0	1	1	ybt 9; ICEKp3	202	-	0	iuc 1	1	iro 1	2	rmp 1; KpVP-1	26-1LV	-	wzi1	KL1	K1	none	Very high	0.9998		O1/O2v2	O1	?-	Good	0.9912	O1/O2v2_09_gmlB	-	-	-
SRR14829311	Human	2017-03-18	respiratory	Canada	Quebec	PRJNA736690	v2.3.3	v2.3.0		Klebsiella pneumoniae	strong	43	341055	1398655	5511150	yes (605)	ambiguous_bases	ST23	5	0	0	0	ybt 1; ICEKp10	47	clb 2	29-1LV	iuc 1	1	iro 1	2	rmp unknown	0	-	wzi1	KL1	K1	none	Very high	0.9999		O1/O2v2	O1	none	Very high	0.9913		-	-	-
SRR15098041	Human	2019-01-01		Australia		PRJNA529744	v2.3.3	v2.3.0		Klebsiella pneumoniae	strong	60	306970	746563	5686212	yes (681)	ambiguous_bases	ST23	5	2	1	1	ybt 1; ICEKp10	47	clb 2	29	iuc 1	1	iro 1	2	rmp 1; KpVP-1 (incomplete)	26-1LV	rmpA2_6*-60%	wzi1	KL1	K1	?-	Good	0.9999	KL1_08_wclY	O1/O2v2	O1	?	Good	0.9912		-	-	-
SRR15430970	Human	2020-11-20	urine	China	Changsha	PRJNA753708	v2.3.3	v2.3.0		Klebsiella pneumoniae	strong	64	263258	626532	5539477	yes (197)	ambiguous_bases	ST23	5	0	0	0	ybt 1; ICEKp10	47	clb 2	29-1LV	iuc 1	1	iro 1	2-1LV	rmp 1; KpVP-1	26	rmpA2_6*-60%	wzi1	KL1	K1	-	High	0.9998	KL1_16_wcaJ	O1/O2v2	O1	none	Very high	0.9913		-	-	-
SRR15695667	Unknown			Singapore		PRJNA757551	v2.3.3	v2.3.0		Klebsiella pneumoniae	strong	60	307034	612111	5756387	yes (396)	ambiguous_bases	ST23	5	2	3	3	ybt 1; ICEKp10	47-2LV	clb 2	29	iuc 1	1	iro 1	2	-	0	rmpA2_5*-54%	wzi1	KL1	K1	none	Very high	0.9999		O1/O2v2	O1	none	Very high	0.9912		-	-	-
SRR15695856	Unknown			Singapore		PRJNA757551	v2.3.3	v2.3.0		Klebsiella pneumoniae	strong	100	222777	657092	5837829	yes (297)	ambiguous_bases	ST23	5	2	5	5	ybt 1; ICEKp10 (truncated)	47-1LV	clb 2	29	iuc 1 (truncated)	1-1LV	iro 1	2	-	0	-	wzi1	KL1	K1	?	Good	0.9999		O1/O2v2	O1	none	Very high	0.9913		aac(6')-Ib-cr.v2	-	-
SRR15695939	Unknown			Singapore		PRJNA757551	v2.3.3	v2.3.0		Klebsiella pneumoniae	strong	81	289392	635534	5773540	yes (394)	ambiguous_bases	ST23	5	2	2	2	ybt 1; ICEKp10	47	clb 2	29	iuc 1	1	iro 1	2	rmp 1; KpVP-1 (truncated)	26-1LV	-	wzi1	KL1	K1	none	Very high	0.9999		O1/O2v2	O1	none	Very high	0.9913		-	-	-
SRR15851692	patient		sputum	China		PRJNA762203	v2.3.3	v2.3.0		Klebsiella pneumoniae	strong	30	398021	1440885	5640887	yes (297)	ambiguous_bases	ST23	5	0	0	0	ybt 1; ICEKp10	46-1LV	clb 2	29	iuc 1	1	iro 1	2	-,rmp 1; KpVP-1	0,40	rmpA2_3-47%	wzi1	KL1	K1	none	Very high	0.9999		O1/O2v2	O1	none	Very high	0.9911		-	-	-
SRR16202816	Human	2019-06-19	liver abscess	Taiwan		PRJNA768294	v2.3.3	v2.3.0		Klebsiella pneumoniae	strong	35	289357	632109	5422159	yes (1186)	ambiguous_bases	ST23	4	0	0	0	ybt 2; ICEKp1	326	-	0	iuc 1	1	iro 1 (incomplete),iro 3 (incomplete),-,-	1-2LV,18-2LV,0,0	-,rmp 3; ICEKp1 (truncated),rmp 1; KpVP-1	0,119,26-1LV	rmpA2_3-47%	wzi1	KL1	K1	none	Perfect	1		O1/O2v2	O1	none	Very high	0.9913		-	-	-
SRR16202849	Human	2008-01-01	liver abscess	France		PRJNA768294	v2.3.3	v2.3.0		Klebsiella pneumoniae	strong	49	289358	512056	5561556	yes (1476)	ambiguous_bases	ST23	5	0	0	0	ybt 1; ICEKp10	337	clb 2	29	iuc 1	1	iro 1	2	rmp 1; KpVP-1	26	rmpA2_6*-60%	wzi1	KL1	K1	none	Very high	0.9998		O1/O2v2	O1	none	Very high	0.9913		-	-	-
SRR16204347	Human			China	Shanghai	PRJNA767944	v2.3.3	v2.3.0		Klebsiella pneumoniae	strong	60	416522	1292344	5826315	yes (194)	ambiguous_bases	ST23	5	2	6	6	ybt 1; ICEKp10	47-1LV	clb 2	29-2LV	iuc 1	1	iro 1	2	rmp 1; KpVP-1	26	rmpA2_5-54%	wzi1	KL1	K1	none	Very high	0.9999		O1/O2v2	O1	none	Very high	0.9913		rmtB	-	fosA3
SRR17204950	Human	2020-05-01	sputum	China	Beijing	PRJNA788123	v2.3.3	v2.3.0		Klebsiella pneumoniae	strong	47	398160	1423099	5750393	yes (493)	ambiguous_bases	ST23	5	0	3	4	ybt 1; ICEKp10	46-1LV	clb 2	29-1LV	iuc 1	1	iro 1	2	rmp 1; KpVP-1 (truncated)	40-1LV	rmpA2_5-54%	wzi1	KL1	K1	none	Very high	1		O1/O2v2	O1	none	Very high	0.9912		strA.v1^;strB.v1	-	-
SRR17204951	Human	2020-03-01	sputum	China	Beijing	PRJNA788123	v2.3.3	v2.3.0		Klebsiella pneumoniae	strong	44	446788	1396855	5758858	yes (596)	ambiguous_bases	ST23	5	1	5	6	ybt 1; ICEKp10	46-1LV	clb 2	29-1LV	iuc 1	1	iro 1	2	rmp 1; KpVP-1	40	rmpA2_5-54%	wzi1	KL1	K1	none	Very high	1		O1/O2v2	O1	none	Very high	0.9912		strA.v1^;strB.v1	-	-
SRR17302156	Human	2015-09-11		United Kingdom		PRJNA788733	v2.3.3	v2.3.0		Klebsiella pneumoniae	strong	132	196078	618052	5710234	yes (1287)	ambiguous_bases	ST23	5	2	9	14	ybt 1; ICEKp10	47-1LV	clb 2	29	iuc 1	1-1LV	iro 1	2	rmp 1; KpVP-1	26-1LV	rmpA2_6-60%	wzi1	KL1	K1	none	Very high	1		O1/O2v2	O1	none	Very high	0.9913		aac(6')-Ib-cr.v2;aadA2^;armA	-	-
SRR17304172	Human	2016-01-11		United Kingdom		PRJNA788733	v2.3.3	v2.3.0		Klebsiella pneumoniae	strong	104	101512	272285	5607175	yes (951)	ambiguous_bases	ST23	5	2	1	1	ybt 1; ICEKp10	47	clb 2	29	iuc 1	1	iro 1	2	rmp 1; KpVP-1	26	rmpA2_6-60%	wzi1	KL1	K1	none	Very high	0.9999		O1/O2v2	O1	none	Very high	0.9913		-	-	-
SRR17431316	Human	2018-07-01	liver	USA	New York, Monroe County	PRJNA673499	v2.3.3	v2.3.0		Klebsiella pneumoniae	strong	79	208976	461901	5638896	yes (592)	ambiguous_bases	ST23	5	0	0	0	ybt 1; ICEKp10	47-1LV	clb 2	29-2LV	iuc 1	1	iro 1	2-2LV	rmp 1; KpVP-1 (truncated)	34-1LV	-	wzi1	KL1	K1	?-	Good	0.9998	KL1_07_wzx	O1/O2v2	O1	?	Good	0.9912		-	-	-
SRR17431321	Human	2018-06-01	liver	USA	New York, Monroe County	PRJNA673499	v2.3.3	v2.3.0		Klebsiella pneumoniae	strong	52	303028	749585	5632466	yes (298)	ambiguous_bases	ST23	5	0	0	0	ybt 1; ICEKp10 (truncated)	57-2LV	clb 2	29	iuc 1	1	iro 1	2	-	0	-	wzi1	KL1	K1	?-	Good	0.9998	KL1_07_wzx,KL1_08_wclY,KL1_14_wcaH	O1/O2v2	O1	none	Very high	0.9911		-	-	-
SRR17431350	Human	2019-08-01	liver	USA	New York, Monroe County	PRJNA673499	v2.3.3	v2.3.0		Klebsiella pneumoniae	strong	47	349313	880021	5384983	yes (496)	ambiguous_bases	ST23	3	0	0	0	-	0	-	0	iuc 1	1	iro 1	2	rmp 1; KpVP-1 (truncated)	61-1LV	-	wzi1	KL1	K1	?-	Good	0.9998	KL1_07_wzx,KL1_08_wclY,KL1_14_wcaH	O1/O2v2	O1	?	Good	0.9913		-	-	-
SRR17830940	Unknown			Singapore		PRJNA757551	v2.3.3	v2.3.0		Klebsiella pneumoniae	strong	135	134218	449556	5964593	yes (309)	ambiguous_bases	ST23	5	2	7	7	ybt 1; ICEKp10	47	clb 2	29	iuc 1	1	iro 1	2	rmp 1; KpVP-1	26-1LV	rmpA2_6-60%	wzi1	KL1	K1	none	Very high	0.9999		O1/O2v2	O1	none	Very high	0.9913		aac(6')-Ib-cr.v2	-	-
SRR18207342	Human	2001-01-01	mid-stream urine	Australia	Melbourne	PRJNA810752	v2.3.3	v2.3.0		Klebsiella pneumoniae	strong	73	258274	1013096	5736882	yes (982)	ambiguous_bases	ST23	5	0	0	0	ybt 1; ICEKp10 (truncated)	47-2LV	clb 2	29	iuc 1	1	iro 1	2	rmp 1; KpVP-1	26	rmpA2_5-54%	wzi1	KL1	K1	none	Very high	0.9999		O1/O2v2	O1	none	Very high	0.9913		-	-	-
SRR18207344	Human	2001-01-01	sputum	Australia	Melbourne	PRJNA810752	v2.3.3	v2.3.0		Klebsiella pneumoniae	strong	68	214026	703532	5683102	yes (399)	ambiguous_bases	ST23	5	0	0	0	ybt 1; ICEKp10 (truncated)	47-2LV	clb 2	29	iuc 1	1	iro 1	2-1LV	rmp 1; KpVP-1	26	rmpA2_5-54%	wzi1	KL1	K1	none	Very high	0.9999		O1/O2v2	O1	none	Very high	0.9913		-	-	-
SRR18209015	Human	2020-01-01	sputum	Australia	Melbourne	PRJNA777643	v2.3.3	v2.3.0		Klebsiella pneumoniae	strong	98	153683	299133	5665188	yes (698)	ambiguous_bases	ST23	5	0	0	0	ybt 1; ICEKp10	47	clb 2	29-1LV	iuc 1	1	iro 1	2	rmp 1; KpVP-1	26	rmpA2_6*-60%	wzi1	KL1	K1	none	Very high	0.9999		O1/O2v2	O1	none	Very high	0.9913		-	-	-
SRR18209021	Human	2020-01-01	urine	Australia	Melbourne	PRJNA777643	v2.3.3	v2.3.0		Klebsiella pneumoniae	strong	77	205450	409806	5700212	yes (795)	ambiguous_bases	ST23	5	1	6	9	ybt 1; ICEKp10	46	clb 2	29	iuc 1	1	iro 1	2	rmp 1; KpVP-1	40	rmpA2_5-54%	wzi1	KL1	K1	?-	Good	1	KL1_04_wza	O1/O2v2	O1	none	Very high	0.9912		aadA5;strA.v1^;strB.v1*	-	-
SRR18209027	Human	2020-01-01	BAL	Australia	Melbourne	PRJNA777643	v2.3.3	v2.3.0		Klebsiella pneumoniae	strong	57	272271	598297	5644851	yes (1392)	ambiguous_bases	ST23	5	0	0	0	ybt 1; ICEKp10	45	clb 2	29	iuc 1	33-1LV	iro 1	2	rmp 1; KpVP-1	84	-	wzi1	KL1	K1	none	Very high	1		O1/O2v2	O1	none	Very high	0.9913		-	-	-
SRR18209082	Human	2020-01-01	Central venous catheter	Australia	Melbourne	PRJNA777643	v2.3.3	v2.3.0		Klebsiella pneumoniae	strong	55	272390	1189903	5668551	yes (1383)	ambiguous_bases	ST23	5	0	0	0	ybt 1; ICEKp10	47	clb 2	29	iuc 1	1	iro 1	2	rmp 1; KpVP-1	26	rmpA2_5-54%	wzi1	KL1	K1	none	Very high	0.9998		O1/O2v2	O1	none	Very high	0.9913		-	-	-
SRR18209134	Human	2020-01-01	urine	Australia	Melbourne	PRJNA777643	v2.3.3	v2.3.0		Klebsiella pneumoniae	strong	38	326651	1149079	5542278	yes (1387)	ambiguous_bases	ST23	5	0	0	0	ybt 1; ICEKp10	46	clb 2	29-1LV	iuc 1	1	iro 1	2	-,rmp 1; KpVP-1	0,40	rmpA2_3-47%	wzi1	KL1	K1	none	Very high	1		O1/O2v2	O1	none	Very high	0.9912		-	-	-
SRR18209188	Human	2020-01-01	Endotrachial Tube	Australia	Melbourne	PRJNA777643	v2.3.3	v2.3.0		Klebsiella pneumoniae	strong	55	289240	990582	5649547	yes (1583)	ambiguous_bases	ST23	5	0	0	0	ybt 1; ICEKp10	47-1LV	clb 2	29-1LV	iuc 1	1	iro 1	2-1LV	rmp 1; KpVP-1	26	rmpA2_6*-55%	wzi1	KL1	K1	none	Very high	0.9999		O1/O2v2	O1	none	Very high	0.9913		-	-	-
SRR2098776	Human	2012-05-04	Urine	USA	Flagstaff, AZ	PRJNA289272	v2.3.3	v2.3.0		Klebsiella pneumoniae	strong	83	146525	466016	5651635	yes (191)	ambiguous_bases	ST23	5	0	0	0	ybt 1; ICEKp10	46	clb 2	29-1LV	iuc 1	1	iro 1	2	-,rmp 1; KpVP-1 (truncated)	0,44	rmpA2_8-60%	wzi1	KL1	K1	none	Very high	0.9998		O1/O2v2	O1	none	Very high	0.9912		-	-	-
SRR4036805	Unknown			Denmark		PRJNA339159	v2.3.3	v2.3.0		Klebsiella pneumoniae	strong	68	186098	500767	5573953	yes (680)	ambiguous_bases	ST23	5	2	3	5	ybt 1; ICEKp10	47	clb 2	29	iuc 1	1	iro 1	2	rmp 1; KpVP-1	26	rmpA2_6*-47%	wzi1	KL1	K1	none	Very high	1		O1/O2v2	O2afg	none	Very high	0.9913		aac(6')-Ib'.v1*;aadA*	-	-
SRR4036806	Unknown			Denmark		PRJNA339159	v2.3.3	v2.3.0		Klebsiella pneumoniae	strong	77	206894	682361	5619860	yes (874)	ambiguous_bases	ST23	5	0	0	0	ybt 1; ICEKp10	47	clb 2	36	iuc 1	1	iro 1	2	rmp 1; KpVP-1	26	rmpA2_6-60%	wzi1	KL1	K1	none	Very high	0.9998		O1/O2v2	O2afg	none	Very high	0.9912		-	-	-
SRR4036807	Human	2012-10-01	Abscess	USA	Arizona	PRJNA339159	v2.3.3	v2.3.0		Klebsiella pneumoniae	strong	40	327229	712046	5709106	yes (550)	ambiguous_bases	ST23	5	0	0	0	ybt 1; ICEKp10	47	clb 2	29	iuc 1	1	iro 1	2	rmp 1; KpVP-1	26	rmpA2_6-60%	wzi1	KL1	K1	none	Very high	0.9999		O1/O2v2	O2afg	none	Very high	0.9913		-	-	-
SRR4302285	Human	2014-12-19		Singapore		PRJNA342893	v2.3.3	v2.3.0		Klebsiella pneumoniae	strong	101	212950	527998	5838841	yes (595)	ambiguous_bases	ST23	5	2	5	5	ybt 1; ICEKp10 (truncated)	47-1LV	clb 2	29	iuc 1 (truncated)	1-1LV	iro 1	2	rmp unknown	0	-	wzi1	KL1	K1	?	Good	0.9998		O1/O2v2	O1	none	Very high	0.9913		aac(6')-Ib-cr.v2	-	-
SRR5082328	Human	2010-01-01	Blood	Australia	Alice Springs	PRJNA351911	v2.3.3	v2.3.0		Klebsiella pneumoniae	strong	76	183296	457809	5824091	yes (1479)	ambiguous_bases	ST23	4	0	0	0	ybt 9; ICEKp3 (truncated)	201	-	0	iuc 1	1	iro 1	2	rmp 1; KpVP-1 (truncated)	144-1LV	rmpA2_6*-44%	wzi1	KL1	K1	none	Very high	0.9998		O1/O2v2	O1	?-	Good	0.9913	O1/O2v2_09_gmlB	-	-	-
SRR5082338	Human	2013-01-01	Blood	Australia	Alice Springs	PRJNA351911	v2.3.3	v2.3.0		Klebsiella pneumoniae	strong	46	230570	781471	5729687	yes (1087)	ambiguous_bases	ST23	4	0	0	0	ybt 9; ICEKp3 (truncated)	200	-	0	iuc 1	1	iro 1 (incomplete)	2-1LV	rmp 1; KpVP-1	26-1LV	rmpA2_6-60%	wzi1	KL1	K1	none	Very high	0.9998		O1/O2v2	O1	?-	Good	0.9913	O1/O2v2_09_gmlB	-	-	-
SRR5082339	Human		Pneumonia	Australia	Alice Springs	PRJNA351911	v2.3.3	v2.3.0		Klebsiella pneumoniae	strong	75	173952	388212	5730283	yes (997)	ambiguous_bases	ST23	4	0	0	0	ybt 9; ICEKp3 (truncated)	200	-	0	iuc 1	1	iro 1 (incomplete)	2-1LV	rmp 1; KpVP-1	26	rmpA2_6-60%	wzi1	KL1	K1	none	Very high	0.9998		O1/O2v2	O1	?-	Good	0.9913	O1/O2v2_09_gmlB	-	-	-
SRR5082357	Human		Liver abscess	Singapore		PRJNA351910	v2.3.3	v2.3.0		Klebsiella pneumoniae	strong	109	139584	301752	5648418	yes (1195)	ambiguous_bases	ST23	5	0	0	0	ybt 1; ICEKp10	53	clb 2	29	iuc 1	1	iro 1	2	rmp 1; KpVP-1 (incomplete) (truncated)	26-2LV	rmpA2_5*-59%	wzi1	KL1	K1	?-	Good	0.9999	KL1_07_wzx,KL1_08_wclY	O1/O2v2	O1	?-	Good	0.9914	O1/O2v2_08_gmlC	-	-	-
SRR5082361	Human		Liver abscess	Singapore		PRJNA351910	v2.3.3	v2.3.0		Klebsiella pneumoniae	strong	218	86757	181027	5609946	yes (3246)	ambiguous_bases	ST23	5	0	0	0	ybt 1; ICEKp10	52	clb 2	29	iuc 1	1	iro 1	2	-	0	-	wzi1	KL1	K1	?-	Good	0.9999	KL1_07_wzx,KL1_14_wcaH	O1/O2v2	O1	?-	Good	0.9915	O1/O2v2_07_kfoC,O1/O2v2_08_gmlC	-	-	-
SRR5082362	Human		Liver abscess	Singapore		PRJNA351910	v2.3.3	v2.3.0		Klebsiella pneumoniae	strong	77	164191	540574	5465299	yes (1332)	ambiguous_bases	ST23	4	0	0	0	ybt 8; ICEKp3?	169	-	0	iuc 1	36	iro 1	2	rmp 1; KpVP-1	26	rmpA2_6*-60%	wzi1	KL1	K1	?-	Good	0.9999	KL1_14_wcaH	O1/O2v2	O1	none	Very high	0.9913		-	-	-
SRR5082364	Human		Liver abscess	Singapore		PRJNA351910	v2.3.3	v2.3.0		Klebsiella pneumoniae	strong	134	108667	273593	5572290	yes (1549)	ambiguous_bases	ST23	5	0	0	0	ybt 1; ICEKp10	52	clb 2	29	iuc 1	1	iro 1	2	rmp 1; KpVP-1	61-1LV	-	wzi1	KL1	K1	?-	Good	0.9998	KL1_07_wzx,KL1_08_wclY	O1/O2v2	O1	?	Good	0.9913		-	-	-
SRR5082367	Human		Liver abscess	Singapore		PRJNA351910	v2.3.3	v2.3.0		Klebsiella pneumoniae	strong	151	86397	214535	5666234	yes (1242)	ambiguous_bases	ST23	5	0	0	0	ybt 1; ICEKp10 (incomplete)	44-1LV	clb 3	13-1LV	iuc 1	35	iro 1	2	rmp 1; KpVP-1 (truncated)	40-2LV	-	wzi1	KL1	K1	?-	Good	0.9997	KL1_07_wzx,KL1_08_wclY,KL1_10_wcsS	O1/O2v2	O1	none	Very high	0.9911		-	-	-
SRR5082369	Human		Liver abscess	Singapore		PRJNA351910	v2.3.3	v2.3.0		Klebsiella pneumoniae	strong	113	99443	307175	5483785	yes (1044)	ambiguous_bases	ST23	4	0	0	0	ybt 8; ICEKp3	170	-	0	iuc 1	1	iro 1	31	-	0	-	wzi1	KL1	K1	?-	Good	0.9998	KL1_07_wzx,KL1_08_wclY	O1/O2v2	O1	?-	Good	0.991	O1/O2v2_08_gmlC,O1/O2v2_09_gmlB	-	-	-
SRR5082371	Human		Liver abscess	Singapore		PRJNA351910	v2.3.3	v2.3.0		Klebsiella pneumoniae	strong	125	105486	331607	5697883	yes (1532)	ambiguous_bases	ST23	5	0	0	0	-	0	clb 2	29	iuc 1	1	iro 1	2	-,rmp 1; KpVP-1 (incomplete)	0,26-2LV	rmpA2_3-47%	wzi1	KL1	K1	?-	Good	0.9999	KL1_06_wzc,KL1_08_wclY,KL1_10_wcsS	O1/O2v2	O1	?-	Good	0.9911	O1/O2v2_01_wzm,O1/O2v2_06_wbbO	-	-	-
SRR5082374	Human		Liver abscess	Singapore		PRJNA351910	v2.3.3	v2.3.0		Klebsiella pneumoniae	strong	113	108250	341031	5625905	yes (1205)	ambiguous_bases	ST23	5	0	0	0	ybt 1; ICEKp10	46	clb 2	29	iuc 1	1	iro 1	2	rmp unknown	0	rmpA2_5*-0%	wzi1	KL1	K1	?-	Good	0.9999	KL1_07_wzx,KL1_08_wclY	O1/O2v2	O1	none	Very high	0.9911		-	-	-
SRR5082377	Human		Liver abscess	Singapore		PRJNA351910	v2.3.3	v2.3.0		Klebsiella pneumoniae	strong	291	36084	137327	5586213	yes (6198)	ambiguous_bases	ST23	5	0	0	0	ybt 1; ICEKp10 (truncated)	47-1LV	clb 2 (incomplete) (truncated)	29-4LV	iuc 1	1	iro 1	2	-	0	-	wzi1	KL1	K1	?-	Good	0.9998	KL1_06_wzc,KL1_08_wclY,KL1_11_wcsT	O1/O2v2	O1	?-*	Good	0.9909	O1/O2v2_06_wbbO,O1/O2v2_07_kfoC,O1/O2v2_08_gmlC	-	-	-
SRR5082378	Human		Liver abscess	Singapore		PRJNA351910	v2.3.3	v2.3.0		Klebsiella pneumoniae	strong	115	131881	445200	5726494	yes (1501)	ambiguous_bases	ST23	5	0	0	0	ybt 1; ICEKp10	47	clb 2	29	iuc 1	1	iro 1	2	rmp 1; KpVP-1 (truncated)	26-1LV	rmpA2_3*-47%	wzi1	KL1	K1	?-	Good	0.9998	KL1_07_wzx,KL1_14_wcaH	O1/O2v2	O1	?	Good	0.9913		-	-	-
SRR5082380	Human		Liver abscess	Singapore		PRJNA351910	v2.3.3	v2.3.0		Klebsiella pneumoniae	strong	118	134719	315751	5546214	yes (1345)	ambiguous_bases	ST23	5	0	0	0	ybt 1; ICEKp10	45	clb 2	29	iuc 1	33	iro 1	29	rmp 1; KpVP-1	26-1LV	-	wzi1	KL1	K1	?-	Good	0.9998	KL1_06_wzc,KL1_08_wclY,KL1_11_wcsT	O1/O2v2	O1	?-	Good	0.9911	O1/O2v2_08_gmlC	-	-	-
SRR5137059	Human	2014-02-22	Wound swab	Czech Republic		PRJNA359577	v2.3.3	v2.3.0		Klebsiella pneumoniae	strong	179	509057	1387102	5878346	yes (693)	ambiguous_bases	ST23	5	1	8	12	ybt 1; ICEKp10	47-1LV	clb 2	29	iuc 1	1	iro 1	2	rmp 1; KpVP-1	34	rmpA2_6*-47%	wzi1	KL1	K1	none	Very high	0.9998		O1/O2v2	O1	none	Very high	0.9908		aac(3)-IIa.v1^;aac(6')-Ib-cr.v2;strA.v1^;strB.v1	-	-
SRR5713908	Equus caballus	1987-01-01	Genital tract	France		PRJNA391004	v2.3.3	v2.3.0		Klebsiella pneumoniae	strong	51	327226	966718	5493852	yes (692)	ambiguous_bases	ST23	5	0	0	0	ybt 1; ICEKp10	334	clb 2	29	iuc 1	1	iro 1	2	rmp 1; KpVP-1	26	rmpA2_6-60%	wzi1	KL1	K1	-	High	0.9999	KL1_13_wcaG	O1/O2v2	O1	-	High	0.9912	O1/O2v2_08_gmlC	-	-	-
SRR5713909	Equus caballus	1987-01-01	Cervix	France		PRJNA391004	v2.3.3	v2.3.0		Klebsiella pneumoniae	strong	68	258587	704395	5616560	yes (499)	ambiguous_bases	ST23	5	0	2	3	ybt 1; ICEKp10	334	clb 3 (incomplete) (truncated)	13-5LV	iuc 1	1	iro 1	2	rmp 1; KpVP-1	26	rmpA2_6-60%	wzi1	KL1	K1	?-	Good	0.9999	KL1_16_wcaJ	O1/O2v2	O2afg	none	Very high	0.9913		aadA^;aph3-Ia.v1^	-	-
SRR5713910	Equus caballus	1987-01-01	Stallion sperm	France		PRJNA391004	v2.3.3	v2.3.0		Klebsiella pneumoniae	strong	60	315040	924202	5586052	yes (397)	ambiguous_bases	ST23	2	0	2	3	ybt 1; ICEKp10	334	clb 2	29	-	0	iro 1 (incomplete)	2-1LV	-	0	rmpA2_6-60%	wzi1	KL1	K1	none	Very high	0.9999		O1/O2v2	O1	-	High	0.9908	O1/O2v2_07_kfoC	aadA^;aph3-Ia.v1^	-	-
SRR5713912	Human	1997-01-01	Blood	Spain		PRJNA391004	v2.3.3	v2.3.0		Klebsiella pneumoniae	strong	73	160018	307049	5513622	yes (859)	ambiguous_bases	ST23	5	0	0	0	ybt 1; ICEKp10	47	clb 2	68	iuc 1	1	iro 1	2	rmp 1; KpVP-1,-	29,0	rmpA2_3*-44%	wzi1	KL1	K1	?-+	Good	1	KL1_18_manC	O1/O2v2	O1	none	Very high	0.9913		-	-	-
SRR5713913	Equus caballus	1980-01-01	Genital tract	France		PRJNA391004	v2.3.3	v2.3.0		Klebsiella pneumoniae	strong	81	294000	898876	5605623	yes (300)	ambiguous_bases	ST23	5	0	3	4	ybt 1; ICEKp10	47	clb 2	29	iuc 1	1	iro 1	2	rmp 1; KpVP-1	26	rmpA2_6-60%	wzi1	KL1	K1	none	Very high	0.9999		O1/O2v2	O2afg	none	Very high	0.9913		aadA^;aph3-Ia.v1^	-	-
SRR5713914	Human	1997-01-01	Blood	Netherlands		PRJNA391004	v2.3.3	v2.3.0		Klebsiella pneumoniae	strong	69	193169	472668	5689386	yes (976)	ambiguous_bases	ST23	5	0	1	0	ybt 1; ICEKp10	340	clb 2	29	iuc 1	16	iro 1	2	-,rmp 1; KpVP-1 (truncated)	126	rmpA2_3-47%	wzi1	KL1	K1	none	Very high	1		O1/O2v2	O1	none	Very high	0.9913		-	-	-
SRR5713915	Equus caballus	1985-01-01		France		PRJNA391004	v2.3.3	v2.3.0		Klebsiella pneumoniae	strong	59	262955	418036	5630958	yes (1020)	ambiguous_bases	ST23	5	0	1	1	ybt 1; ICEKp10	47	clb 2	29	iuc 1	1	iro 1	2	rmp 1; KpVP-1	26	rmpA2_6-60%	wzi1	KL1	K1	none	Very high	0.9999		O1/O2v2	O1	none	Very high	0.9913		aadA^	-	-
SRR5713916	Human	1997-01-01	Blood	Belgium		PRJNA391004	v2.3.3	v2.3.0		Klebsiella pneumoniae	strong	56	214072	395879	5336745	yes (860)	ambiguous_bases	ST23	2	0	0	0	ybt 1; ICEKp10	47	clb 2	68	-	0	-	0	-	0	-	wzi1	KL1	K1	none	Very high	1		O1/O2v2	O1	?	Good	0.9911		-	-	-
SRR5713917	Equus caballus	1985-01-01	Genital tract	France		PRJNA391004	v2.3.3	v2.3.0		Klebsiella pneumoniae	strong	57	416000	770984	5590671	yes (392)	ambiguous_bases	ST23	5	0	2	3	ybt 1; ICEKp10	334	clb 2	29	iuc 1	1	iro 1 (truncated)	2-1LV	rmp 1; KpVP-1	26	rmpA2_6-60%	wzi1	KL1	K1	none	Very high	0.9998		O1/O2v2	O1	none	Very high	0.9913		aadA^;aph3-Ia.v1*?	-	-
SRR5713918	Equus caballus	1985-01-01	Genital tract	France		PRJNA391004	v2.3.3	v2.3.0		Klebsiella pneumoniae	strong	47	324181	985729	5386572	yes (497)	ambiguous_bases	ST23	2	0	2	2	ybt 1; ICEKp10	334-1LV	clb 3	13-1LV	-	0	-	0	-	0	-	wzi1	KL1	K1	none	Very high	0.9999		O1/O2v2	O1	none	Very high	0.991		aadA^	-	-
SRR5713919	Equus caballus	1985-01-01	genital tract	France		PRJNA391004	v2.3.3	v2.3.0		Klebsiella pneumoniae	strong	61	289385	538379	5564185	yes (396)	ambiguous_bases	ST23	5	0	3	4	ybt 1; ICEKp10	47	clb 2	29	iuc 1	1	iro 1	2	rmp 1; KpVP-1 (truncated)	27	rmpA2_6-60%	wzi1	KL1	K1	none	Very high	0.9999		O1/O2v2	O1	none	Very high	0.9913		aadA^;aph3-Ia.v1^	-	-
SRR5713920	Equus caballus	1985-01-01	Genital tract	France		PRJNA391004	v2.3.3	v2.3.0		Klebsiella pneumoniae	strong	50	351459	1371599	5505830	yes (199)	ambiguous_bases	ST23	5	0	3	4	ybt 1; ICEKp10	47	clb 2	29	iuc 1	1	iro 1 (incomplete)	2-2LV	-	0	rmpA2_6-60%	wzi1	KL1	K1	none	Very high	0.9998		O1/O2v2	O1	none	Very high	0.9913		aadA^;aph3-Ia.v1^	-	-
SRR5713921	Equus caballus	1985-01-01	genital tract	France		PRJNA391004	v2.3.3	v2.3.0		Klebsiella pneumoniae	strong	50	327976	1262228	5595615	yes (297)	ambiguous_bases	ST23	5	0	3	3	ybt 1; ICEKp10	334	clb 2	29	iuc 1	1	iro 1	2	rmp 1; KpVP-1	26	rmpA2_6-60%	wzi1	KL1	K1	none	Very high	0.9999		O1/O2v2	O1	none	Very high	0.9913		aadA^	-	-
SRR5713922	Equus caballus	1985-01-01	Foetus	France		PRJNA391004	v2.3.3	v2.3.0		Klebsiella pneumoniae	strong	49	416378	1292267	5596911	yes (299)	ambiguous_bases	ST23	5	0	2	2	ybt 1; ICEKp10	334	clb 3 (incomplete)	13-3LV	iuc 1	1	iro 1	2	rmp 1; KpVP-1	26	rmpA2_6-60%	wzi1	KL1	K1	none	Very high	0.9999		O1/O2v2	O1	none	Very high	0.9913		aadA^	-	-
SRR5809251	Human	2015-07-29	Hospital, patient	USA	Baltimore	PRJNA392824	v2.3.3	v2.3.0		Klebsiella pneumoniae	strong	36	360778	1260611	5561172	yes (294)	ambiguous_bases	ST23	4	0	0	0	ybt 8; ICEKp3	170	-	0	iuc 1	1	iro 1	31	rmp 1; KpVP-1	26	rmpA2_6-60%	wzi1	KL1	K1	?	Good	0.9999		O1/O2v1	O1	-+	Good	0.9387	O1/O2v1_07_kfoC	-	-	-
SRR5809254	Human	2015-07-27	Hospital, patient	USA	Baltimore	PRJNA392824	v2.3.3	v2.3.0		Klebsiella pneumoniae	strong	33	418730	1260611	5562086	yes (495)	ambiguous_bases	ST23	4	0	0	0	ybt 8; ICEKp3	170	-	0	iuc 1	1	iro 1	31	rmp 1; KpVP-1	26	rmpA2_6-60%	wzi1	KL1	K1	none	Very high	1		O1/O2v1	O1	-+	Good	0.9387	O1/O2v1_07_kfoC	-	-	-
SRR5809261	Human	2015-09-04	Hospital, patient	USA	Baltimore	PRJNA392824	v2.3.3	v2.3.0		Klebsiella pneumoniae	strong	43	418730	1260610	5568990	yes (298)	ambiguous_bases	ST23	4	0	0	0	ybt 8; ICEKp3	170	-	0	iuc 1	1	iro 1	31	rmp 1; KpVP-1	26	rmpA2_6-60%	wzi1	KL1	K1	none	Very high	1		O1/O2v1	O1	-+	Good	0.9387	O1/O2v1_07_kfoC	-	-	-
SRR5809266	Human	2015-08-28	Hospital, patient	USA	Baltimore	PRJNA392824	v2.3.3	v2.3.0		Klebsiella pneumoniae	strong	37	418730	678893	5559464	yes (198)	ambiguous_bases	ST23	4	0	0	0	ybt 8; ICEKp3	170	-	0	iuc 1	1	iro 1	31	rmp 1; KpVP-1	26	rmpA2_6-60%	wzi1	KL1	K1	none	Very high	1		O1/O2v1	O1	-+	Good	0.9387	O1/O2v1_07_kfoC	-	-	-
SRR5809268	Human	2015-08-28	Hospital, patient	USA	Baltimore	PRJNA392824	v2.3.3	v2.3.0		Klebsiella pneumoniae	strong	33	418730	1260611	5561860	yes (296)	ambiguous_bases	ST23	4	0	0	0	ybt 8; ICEKp3	170	-	0	iuc 1	1	iro 1	31	rmp 1; KpVP-1	26	rmpA2_6-60%	wzi1	KL1	K1	none	Very high	1		O1/O2v1	O1	-+	Good	0.9387	O1/O2v1_07_kfoC	-	-	-
SRR5893942	Human	2013-01-01	sputum	China	Beijing	PRJNA323522	v2.3.3	v2.3.0		Klebsiella pneumoniae	strong	41	326849	783486	5778620	yes (1278)	ambiguous_bases	ST23	5	1	4	4	ybt 1; ICEKp10	46-1LV	clb 2	29-1LV	iuc 1	1	iro 1	2	-,rmp 1; KpVP-1	0,40	rmpA2_3-47%	wzi1	KL1	K1	none	Very high	0.9998		O1/O2v2	O1	none	Very high	0.991		-	-	-
SRR5893944	Human	2013-01-01	sputum	China	Beijing	PRJNA323522	v2.3.3	v2.3.0		Klebsiella pneumoniae	strong	44	326849	784009	5779419	yes (1067)	ambiguous_bases	ST23	5	1	4	4	ybt 1; ICEKp10	46-1LV	clb 2	29-1LV	iuc 1	1	iro 1	2	-,rmp 1; KpVP-1	0,40	rmpA2_3-47%	wzi1	KL1	K1	none	Very high	0.9999		O1/O2v2	O1	none	Very high	0.991		-	-	-
SRR5893947	Human	2013-01-01	sputum	China	Beijing	PRJNA323522	v2.3.3	v2.3.0		Klebsiella pneumoniae	strong	83	355616	1262899	5656969	yes (1302)	ambiguous_bases	ST23	3	0	0	0	-	0	-	0	iuc 1	1	iro 1	2	rmp 1; KpVP-1	26	rmpA2_6*-47%	wzi1	KL1	K1	none	Very high	0.9998		O1/O2v2	O1	none	Very high	0.9911		-	-	-
SRR5893954	Human	2013-01-01	sputum	China	Beijing	PRJNA323522	v2.3.3	v2.3.0		Klebsiella pneumoniae	strong	40	341082	1194024	5561519	yes (585)	ambiguous_bases	ST23	5	0	0	0	ybt 1; ICEKp10	46	clb 2	29	iuc 1	1	iro 1	2	rmp 1; KpVP-1	40	rmpA2_5-54%	wzi1	KL1	K1	none	Very high	0.9999		O1/O2v2	O1	none	Very high	0.9913		-	-	-
SRR5893955	Human	2013-01-01	sputum	China	Beijing	PRJNA323522	v2.3.3	v2.3.0		Klebsiella pneumoniae	strong	52	326857	1356318	5708813	yes (876)	ambiguous_bases	ST23	5	0	0	0	ybt 1; ICEKp10 (truncated)	46-1LV	clb 2	29	iuc 1	1	iro 1	2	-,rmp 1; KpVP-1	0,40	rmpA2_8-60%	wzi1	KL1	K1	none	Very high	0.9999		O1/O2v2	O1	none	Very high	0.9911		-	-	-
SRR5893961	Human	2009-01-01	sputum	China	Beijing	PRJNA323522	v2.3.3	v2.3.0		Klebsiella pneumoniae	strong	51	272390	1039645	5746479	yes (1271)	ambiguous_bases	ST23	5	0	0	0	ybt 1; ICEKp10	46	clb 2	29-1LV	iuc 1	1	iro 1	2	-,rmp 1; KpVP-1	0,40	rmpA2_8-60%	wzi1	KL1	K1	none	Very high	1		O1/O2v2	O1	none	Very high	0.9911		-	-	-
SRR5893980	Human	2013-01-01	sputum	China	Beijing	PRJNA323522	v2.3.3	v2.3.0		Klebsiella pneumoniae	strong	44	324914	1571082	5719393	yes (969)	ambiguous_bases	ST23	5	0	4	5	ybt 1; ICEKp10	46-1LV	clb 2	29-2LV	iuc 1	1	iro 1	2	-,rmp 1; KpVP-1	0,40	rmpA2_3-47%	wzi1	KL1	K1	none	Very high	0.9998		O1/O2v2	O1	none	Very high	0.9912		strA.v1;strB.v1	-	fosA3
SRR5934769	Unknown		Clinical setting	China		PRJNA398365	v2.3.3	v2.3.0		Klebsiella pneumoniae	strong	67	249334	1123642	5583956	yes (198)	ambiguous_bases	ST23	5	2	2	2	ybt 1; ICEKp10	46-3LV	clb 2	29-2LV	iuc 1	1	iro 1	2	-,rmp 1; KpVP-1	0,40	rmpA2_3-47%	wzi1	KL1	K1	none	Very high	0.9998		O1/O2v2	O1	none	Very high	0.9912		-	-	-
SRR6852562	Human	2016-10-15		China	Xi'an	PRJNA438157	v2.3.3	v2.3.0		Klebsiella pneumoniae	strong	406	240573	628177	6036872	yes (698)	ambiguous_bases	ST23	5	1	9	10	ybt 1; ICEKp10	47	clb 2 (truncated)	29-1LV	iuc 1	1	iro 1	2	rmp 1; KpVP-1	26	rmpA2_6*-47%	wzi1	KL1	K1	none	Very high	0.9999		O1/O2v2	O1	none	Very high	0.9913		aac(6')-Ib-cr.v2;aadA16*	-	-
SRR6955422	Human	2017-06-07		China	Meishan, Sichuan	PRJNA353728	v2.3.3	v2.3.0		Klebsiella pneumoniae	strong	71	307014	676309	5800781	yes (197)	ambiguous_bases	ST23	5	2	3	3	ybt 1; ICEKp10	45-1LV	clb 2	29	iuc 1	1-1LV	iro 1	2	-,rmp 1; KpVP-1	0,40	rmpA2_8-60%	wzi1	KL1	K1	-	High	0.9998	KL1_16_wcaJ	O1/O2v2	O1	none	Very high	0.9906		-	-	-
SRR6958734	Human	2017-06-26		China	Sichuan, Chengdu	PRJNA353728	v2.3.3	v2.3.0		Klebsiella pneumoniae	strong	146	397668	679913	5669437	yes (295)	ambiguous_bases	ST23	5	0	0	0	ybt 1; ICEKp10	14-2LV	clb 3	13-2LV	iuc 1	1	iro 1	2	-,rmp 1; KpVP-1	0,40	rmpA2_3-47%	wzi1	KL1	K1	none	Very high	0.9999		O1/O2v2	O1	none	Very high	0.991		-	-	-
SRR6958779	Human	2016-05-28		China	Sichuan, Chengdu	PRJNA353728	v2.3.3	v2.3.0		Klebsiella pneumoniae	strong	42	397314	1310638	5643140	yes (195)	ambiguous_bases	ST23	5	0	0	0	ybt 1; ICEKp10	46	clb 2	29	iuc 1	1	iro 1	2	rmp 1; KpVP-1	40	rmpA2_5-54%	wzi1	KL1	K1	none	Very high	1		O1/O2v2	O1	none	Very high	0.9912		-	-	-
SRR7042835	Human	2012-01-05		China		PRJNA451051	v2.3.3	v2.3.0		Klebsiella pneumoniae	strong	39	481209	769623	5635664	yes (100)	ambiguous_bases	ST23	5	0	0	0	ybt 1; ICEKp10	46-1LV	clb 2	26-2LV	iuc 1	1	iro 1	2	rmp 1; KpVP-1	40	rmpA2_5-54%	wzi1	KL1	K1	none	Very high	0.9998		O1/O2v2	O1	none	Very high	0.9912		-	-	-
SRR7042836	Human	2012-02-16		China		PRJNA451051	v2.3.3	v2.3.0		Klebsiella pneumoniae	strong	39	307030	1420423	5595489	no	-	ST23	5	0	0	0	ybt 1; ICEKp10	46-2LV	clb 2	29-1LV	iuc 1	1	iro 1	2	rmp 1; KpVP-1	40	rmpA2_6-60%	wzi1	KL1	K1	none	Very high	0.9999		O1/O2v2	O1	none	Very high	0.9913		-	-	-
SRR7042837	Human	2016-06-21		China		PRJNA451051	v2.3.3	v2.3.0		Klebsiella pneumoniae	strong	47	314552	1310890	5581126	yes (200)	ambiguous_bases	ST23	5	0	0	0	ybt 1; ICEKp10	46-1LV	clb 2	29	iuc 1	1	iro 1	2	rmp 1; KpVP-1	40	rmpA2_5-54%	wzi1	KL1	K1	none	Very high	0.9999		O1/O2v2	O1	none	Very high	0.9913		-	-	-
SRR7042842	Human	2013-03-26		China		PRJNA451051	v2.3.3	v2.3.0		Klebsiella pneumoniae	strong	43	326830	789958	5583776	yes (198)	ambiguous_bases	ST23	5	0	0	0	ybt 1; ICEKp10	46-1LV	clb 2	29	iuc 1	1	iro 1	2	rmp 1; KpVP-1	40	rmpA2_5-54%	wzi1	KL1	K1	none	Very high	0.9999		O1/O2v2	O1	none	Very high	0.9912		-	-	-
SRR8452419	Human	2014-09-14	Blood culture	Czech Republic	Brno, University Hospital Brno	PRJNA515630	v2.3.3	v2.3.0		Klebsiella pneumoniae	strong	56	509056	1342034	5637076	yes (397)	ambiguous_bases	ST23	5	1	6	10	ybt 1; ICEKp10	47	clb 2	29	iuc 1	1	iro 1	2	rmp 1; KpVP-1	34	rmpA2_6*-60%	wzi1	KL1	K1	none	Very high	0.9998		O1/O2v2	O1	none	Very high	0.9913		aac(3)-IIa.v1^;aac(6')-Ib-cr.v2;strA.v1^;strB.v1	-	-
SRR8452425	Human	2014-08-11	Rectum	Czech Republic	Brno, University Hospital Brno	PRJNA515630	v2.3.3	v2.3.0		Klebsiella pneumoniae	strong	71	418295	1077960	5708334	yes (296)	ambiguous_bases	ST23	5	1	6	9	ybt 1; ICEKp10	47	clb 2	29	iuc 1	1	iro 1 (truncated)	2-1LV	rmp 1; KpVP-1	34	rmpA2_6*-60%	wzi1	KL1	K1	none	Very high	0.9998		O1/O2v2	O1	none	Very high	0.9913		aac(3)-IIa.v1^;strA.v1^;strB.v1	-	-
SRR8668707	Human	2016-06-01	Urine	USA	MN	PRJNA288601	v2.3.3	v2.3.0		Klebsiella pneumoniae	strong	44	712233	1351175	5702333	yes (593)	ambiguous_bases	ST23	5	2	3	2	ybt 1; ICEKp10	47-1LV	clb 2	29	iuc 1	1	iro 1	2	-,rmp 1; KpVP-1	0,40	rmpA2_3-47%	wzi1	KL1	K1	none	Very high	0.9999		O1/O2v2	O1	?-	Good	0.9912	O1/O2v2_08_gmlC	-	-	-
SRR9208895	Human	2016-07-01		Russia	Moscow	PRJNA269675	v2.3.3	v2.3.0		Klebsiella pneumoniae	strong	81	194436	403840	5586530	yes (395)	ambiguous_bases	ST23	5	0	0	0	ybt 1; ICEKp10	45-1LV	clb 2	29-1LV	iuc 1	33	iro 1	2	rmp 1; KpVP-1	84	rmpA2_6*-47%	wzi1	KL1	K1	none	Very high	1		O1/O2v2	O1	none	Very high	0.9913		-	-	-
SRR9208896	Human	2013-10-01		Russia	Moscow	PRJNA269675	v2.3.3	v2.3.0		Klebsiella pneumoniae	strong	301	43380	138855	5605112	yes (418)	ambiguous_bases	ST23	5	1	8	11	ybt 1; ICEKp10 (incomplete)	43-2LV	clb 2 (truncated)	29-1LV	iuc 1 (truncated)	1-1LV	iro 1	2	-,rmp 1; KpVP-1	0,40	rmpA2_8-60%	wzi1	KL1	K1	?-	Good	0.9998	KL1_06_wzc,KL1_08_wclY	O1/O2v2	O1	none	Very high	0.9911		aac(6')-Ib-cr.v2;strA.v1^;strB.v1	-	-
SRR9208897	Human	2013-11-01	Aspirate	Russia	Moscow	PRJNA269675	v2.3.3	v2.3.0		Klebsiella pneumoniae	strong	85	133877	419246	5630299	yes (594)	ambiguous_bases	ST23	5	0	0	0	ybt 1; ICEKp10	47	clb 2	29-1LV	iuc 1	1	iro 1	2	rmp 1; KpVP-1	26	rmpA2_5-54%	wzi1	KL1	K1	none	Very high	0.9999		O1/O2v2	O1	none	Very high	0.9912		-	-	-
SRR9208900	Human	2012-11-01	Sputum	Russia	Moscow	PRJNA269675	v2.3.3	v2.3.0		Klebsiella pneumoniae	strong	154	112847	535958	5748118	yes (307)	ambiguous_bases	ST23	5	2	9	12	ybt 1; ICEKp10 (incomplete) (truncated)	43-4LV	clb 2	29-2LV	iuc 1	1	iro 1	2	-,rmp 1; KpVP-1	0,40	rmpA2_8-60%	wzi1	KL1	K1	?-+	Good	0.9995	KL1_01_galF,KL1_07_wzx,KL1_12_gmd	O1/O2v2	O2afg	none	Very high	0.991		aac(6')-Ib-cr.v2;strA.v1^;strB.v1	-	-
SRR9208901	Human	2014-08-01		Russia	Moscow	PRJNA269675	v2.3.3	v2.3.0		Klebsiella pneumoniae	strong	76	181995	449723	5591374	yes (698)	ambiguous_bases	ST23	5	0	0	0	ybt 1; ICEKp10	47	clb 2	29	iuc 1	1	iro 1	2	rmp 1; KpVP-1	26	rmpA2_5*-54%	wzi1	KL1	K1	none	Very high	0.9998		O1/O2v2	O1	none	Very high	0.9913		-	-	-
SRR9208903	Human	2014-03-01	Urine	Russia	Moscow	PRJNA269675	v2.3.3	v2.3.0		Klebsiella pneumoniae	strong	118	149538	504103	5779470	yes (694)	ambiguous_bases	ST23	5	2	9	12	ybt 1; ICEKp10 (truncated)	46-2LV	clb 2	29	iuc 1	1	iro 1	2	-,rmp 1; KpVP-1	0,40	rmpA2_8-60%	wzi1	KL1	K1	?-	Good	0.9998	KL1_08_wclY,KL1_09_wzy,KL1_10_wcsS	O1/O2v2	O1	none	Very high	0.991		aac(6')-Ib-cr.v2;strA.v1^;strB.v1	-	-
SRR9208904	Human	2015-10-01		Russia	Moscow	PRJNA269675	v2.3.3	v2.3.0		Klebsiella pneumoniae	strong	91	117121	298249	5583096	yes (319)	ambiguous_bases	ST23	5	0	0	0	ybt 1; ICEKp10	47	clb 2	29	iuc 1	1	iro 1	2	rmp 1; KpVP-1	87	rmpA2_5-54%	wzi1	KL1	K1	none	Very high	0.9998		O1/O2v2	O1	none	Very high	0.9913		-	-	-
SRR9217807	Human	2014-12-19	Rectal swab	Singapore		PRJNA547865	v2.3.3	v2.3.0		Klebsiella pneumoniae	strong	101	212950	527998	5838841	yes (595)	ambiguous_bases	ST23	5	2	5	5	ybt 1; ICEKp10 (truncated)	47-1LV	clb 2	29	iuc 1 (truncated)	1-1LV	iro 1	2	rmp unknown	0	-	wzi1	KL1	K1	?	Good	0.9998		O1/O2v2	O1	none	Very high	0.9913		aac(6')-Ib-cr.v2	-	-
SRR9217857	Human	2013-06-07	Sputum	Singapore		PRJNA547865	v2.3.3	v2.3.0		Klebsiella pneumoniae	strong	79	289392	635767	5773901	yes (597)	ambiguous_bases	ST23	5	2	2	2	ybt 1; ICEKp10	47	clb 2	29	iuc 1	1	iro 1	2	rmp 1; KpVP-1 (truncated)	26-1LV	rmpA2_6-60%	wzi1	KL1	K1	none	Very high	0.9999		O1/O2v2	O1	none	Very high	0.9913		-	-	-
SRR9217868	Human	2014-03-13	Blood	Singapore		PRJNA547865	v2.3.3	v2.3.0		Klebsiella pneumoniae	strong	59	241738	756549	5716609	yes (395)	ambiguous_bases	ST23	5	2	3	3	ybt 1; ICEKp10	47	clb 2	29	iuc 1	1	iro 1	19	-	0	-	wzi1	KL1	K1	?-	Good	0.9999	KL1_07_wzx,KL1_08_wclY,KL1_14_wcaH	O1/O2v2	O1	none	Very high	0.991		-	-	-
SRR9217875	Human	2014-06-20	Rectal swab	Singapore		PRJNA547865	v2.3.3	v2.3.0		Klebsiella pneumoniae	strong	58	312680	612234	5758941	yes (696)	ambiguous_bases	ST23	5	2	3	3	ybt 1; ICEKp10	47-2LV	clb 2	29	iuc 1	1	iro 1	2	rmp unknown	0	rmpA2_5*-54%	wzi1	KL1	K1	none	Very high	0.9999		O1/O2v2	O1	none	Very high	0.9912		-	-	-
SRR9218215	Human	2016-01-03	Blood sample from neonates	India	Kolkata	PRJNA548120	v2.3.3	v2.3.0		Klebsiella pneumoniae	strong	114	209094	455711	6043755	yes (98)	ambiguous_bases	ST23	4	2	10	17	ybt 9; ICEKp3	15-2LV	-	0	iuc 1	1	iro 1	2	rmp 1; KpVP-1	98	rmpA2_5-54%	wzi1	KL1	K1	none	Very high	0.9998		O1/O2v2	O1	?-	Good	0.991	O1/O2v2_06_wbbO,O1/O2v2_09_gmlB	aac(6')-Ib;armA;rmtF;strA.v1^;strB.v1	-	-
SRR9858962	Human	2013-01-20	Blood	USA	New York City, NY	PRJNA557275	v2.3.3	v2.3.0		Klebsiella pneumoniae	strong	36	441124	1400970	5510105	yes (399)	ambiguous_bases	ST23	5	0	0	0	ybt 1; ICEKp10	57	clb 2	29	iuc 1	1	iro 1	2	rmp 1; KpVP-1	34	rmpA2_6-60%	wzi1	KL1	K1	none	Very high	0.9999		O1/O2v2	O1	none	Very high	0.9912		-	-	-
[truncated: 68 more columns]

## Sheet: Table S7 NCBI accession numbers
Table S7: Assembly statistics and NCBI accession numbers.
Isolate	# contigs	Largest contig	Total length	GC (%)	N50	N90	auN	L50	L90	# total reads	# left	# right	Mapped (%)	Properly paired (%)	Avg. coverage depth	# N's per 100 kbp	NCBI Accession
KP1901829	50	1076158	5610910	57.11	327040	91364	456788	5	15	1732732	866366	866366	100.05	99.62	75	0	SAMN40563560
KP1901990	65	858100	5758480	56.89	289156	72497	337792	7	21	902570	451285	451285	100	99.29	31	0	SAMN40563561
KP1902115	67	604240	5814348	56.97	302859	59299	311130	7	24	713132	356566	356566	100.26	99.18	34	0	SAMN40563562
KP1903118	55	1076369	5770134	56.88	348207	82206	500626	5	16	1393462	696731	696731	100.21	99.4	64	0	SAMN40563563
KP1903216	56	1076573	5765913	56.89	556179	68393	523788	4	16	1109998	554999	554999	100.16	99.64	49	0	SAMN40563564
KP1903223	68	748931	5811518	56.98	327040	58452	368871	6	23	605704	302852	302852	100.55	99.36	29	0	SAMN40563565
KP1903357	60	762973	5620231	57.2	260386	72498	285261	8	26	1247096	623548	623548	100.02	99.35	57	0	SAMN40563566
KP190393	84	604030	5809687	56.94	258124	49926	268666	8	29	718028	359014	359014	100.21	99.35	30	0	SAMN40563567
KP1903992	55	1076524	5766703	57	417895	86299	477175	5	15	1099484	549742	549742	100.18	99.57	53	0	SAMN40563568
KP1904279	59	1075954	5751515	56.98	417979	68358	496028	4	17	1185240	592620	592620	100.28	99.66	55	0	SAMN40563569
KP1904582	49	1075954	5605593	57.11	306848	86243	443195	6	17	871642	435821	435821	100.06	99.56	42	0	SAMN40563570
KP1905048	52	662991	5610755	57.11	413199	59299	386423	6	16	516944	258472	258472	100.05	99.56	25	0	SAMN40563571
KP1905546	72	604240	5766446	56.88	230775	59299	255804	9	27	1092064	546032	546032	100.2	99.3	47	0	SAMN40563572
KP190571	67	1076158	5741467	56.98	306848	55977	416980	6	21	1158226	579113	579113	100.04	99.55	48	0	SAMN40563573
KP190612	76	518948	5763374	56.88	272009	59299	260957	8	26	597762	298881	298881	100.59	99.21	28	0	SAMN40563574
KP1907090	70	1076524	5807715	56.94	285980	59299	421122	6	21	1285530	642765	642765	99.96	99.46	49	0	SAMN40563575
KP1907345	65	613234	5765820	56.88	289154	68405	331202	7	22	1339482	669741	669741	100.28	99.11	55	0	SAMN40563576
KP1908337	70	604057	5765743	56.88	271087	57375	283123	8	26	686590	343295	343295	100.44	99.39	32	0	SAMN40563577
KP190882	56	1076369	5764202	56.89	417895	82206	496266	4	16	1957670	978835	978835	100.15	99.5	88	0	SAMN40563578
KP1909249	75	462997	5763696	56.88	257432	57597	240581	9	28	1185804	592902	592902	100.21	99.2	49	0	SAMN40563579
KP2001395	60	1076524	5749568	56.98	556059	68645	521984	4	15	1148654	574327	574327	100.15	99.54	54	0	SAMN40563580
KP2001745	53	604241	5612606	57.11	306848	82750	303162	7	20	725870	362935	362935	100.18	99.14	34	0	SAMN40563581
KP2002038	59	748931	5704346	56.95	289156	82206	377135	6	18	1447370	723685	723685	100.19	99.71	66	0	SAMN40563582
KP200213	49	1076573	5620989	57.02	284206	86243	463853	5	19	1683304	841652	841652	100.11	99.57	80	0	SAMN40563583
KP2002643	50	1075611	5622165	57.13	327040	76190	454036	5	16	576044	288022	288022	100.16	99.59	27	0	SAMN40563584
KP2002789	71	1076320	5742562	56.98	284206	59299	415136	6	22	620020	310010	310010	100.13	99.51	28	0	SAMN40563585
KP2003267	40	766572	5772730	57.07	327044	99228	414670	6	15	1017510	508755	508755	100.02	99.49	49	0	SAMN40563586
KP2003599	52	766572	5767715	57.08	314471	86243	384413	6	18	1814478	907239	907239	99.93	99.58	77	0	SAMN40563587
KP2005501	46	766572	5715034	57.04	280053	82496	388622	6	19	1143718	571859	571859	100.1	99.45	53	0	SAMN40563588
KP2005568	57	1074612	5704598	57.15	389160	72558	491340	4	17	1507340	753670	753670	100.08	99.43	73	0	SAMN40563589
KP2006398	46	1076573	5622560	57.02	348206	86243	493853	5	15	1378032	689016	689016	100.14	99.6	66	0	SAMN40563590
KP2007772	42	766572	5773789	57.07	327046	82392	409865	6	17	1039510	519755	519755	100.08	99.67	48	0	SAMN40563591
KP2007855	48	905351	5612293	57.11	312262	91364	403622	6	16	840276	420138	420138	100.12	99.45	42	0	SAMN40563592
KP2008474	49	1076552	5614692	57.03	312396	72497	440786	5	18	954284	477142	477142	100.03	99.35	45	0	SAMN40563593
KP2008639	132	295084	5575388	57.02	80470	23157	109603	19	70	682470	341235	341235	100.1	99.48	33	0	SAMN40563594
KP2008668	67	1075954	5745447	56.98	407691	59299	438558	5	19	580854	290427	290427	100.18	99.31	27	0	SAMN40563595
KP2009387	132	272009	5578220	56.95	85523	24170	107806	19	69	1046692	523346	523346	100.03	99.42	52	0	SAMN40563596
KP2009433	45	1075611	5624250	57.13	417895	91364	506222	4	14	1295324	647662	647662	100.2	99.61	62	0	SAMN40563597
KP2009574	61	1076158	5751710	56.98	327040	59299	470557	5	18	2129024	1064512	1064512	100.27	99.62	99	0	SAMN40563598
KP2009899	43	1014003	5613007	57.03	502609	67066	485874	4	17	1398224	699112	699112	100.15	99.57	69	0	SAMN40563599
KP2101532	60	1076524	5854198	56.85	417894	72497	467569	5	17	2304010	1152005	1152005	100.02	99.56	89	0	SAMN40563600
KP2102068	49	1076524	5623140	57.13	327061	86243	455454	5	16	1314684	657342	657342	100.09	99.66	59	0	SAMN40563601
KP2103244	56	787365	5795040	56.83	314470	69483	339740	7	22	925576	462788	462788	99.9	99.43	43	0	SAMN40563602
KP2104144	53	892493	5586168	57.26	306849	72151	362573	6	20	1070682	535341	535341	100.04	99.55	50	0	SAMN40563603
KP2104506	67	603985	5604436	57.13	306849	48436	319525	7	22	1178966	589483	589483	99.98	99.36	53	0	SAMN40563604
KP2106708	62	1076157	5606020	57.11	312274	59299	425498	6	19	915922	457961	457961	99.98	99.54	41	0	SAMN40563605
KP2107522	69	644411	5724699	56.98	336357	70777	342193	6	20	588208	294104	294104	100.25	99.5	28	0	SAMN40563606
KP2201724	57	675331	5608500	57.11	284206	59299	287839	8	25	854500	427250	427250	100.2	99.49	40	0	SAMN40563607
KP2201758	56	1076320	5821570	56.94	327040	72497	496638	5	17	1269338	634669	634669	100.28	99.6	58	0	SAMN40563608
KP2202414	48	1076524	5757779	57	417895	86243	503700	4	15	1662134	831067	831067	100.24	99.7	78	0	SAMN40563609
KP2203064	61	633660	5735239	56.92	289156	82206	331816	7	19	2074476	1037238	1037238	100.11	99.53	89	0	SAMN40563610
KP2203318	48	1076157	5612613	57.11	312274	91363	426322	6	16	1284406	642203	642203	100.14	99.56	61	0	SAMN40563611
KP2203426	51	1076524	5609858	57.11	327040	86243	455309	5	16	1244208	622104	622104	100.18	99.59	53	0	SAMN40563612
KP2204130	53	697098	5704616	57.03	280055	72497	332114	7	21	1978514	989257	989257	99.99	99.47	93	0	SAMN40563613
KP2204140	45	1076159	5614222	57.11	417979	91364	512188	4	14	1062410	531205	531205	100.16	99.61	50	0	SAMN40563614
KP220477	44	1076524	5614883	57.11	312262	91364	501606	5	15	980624	490312	490312	100.23	99.57	48	0	SAMN40563615
KP2204839	48	1075954	5611485	57.11	312262	91364	426258	6	16	813774	406887	406887	100.2	99.47	38	0	SAMN40563616
KP2204971	63	1075953	5601345	57.11	283968	67422	388100	7	21	815004	407502	407502	100.5	99.28	39	0	SAMN40563617
KP2205198	50	1076165	5816609	56.94	556181	76024	522691	4	15	627036	313518	313518	100.15	99.33	28	0	SAMN40563618
KP2205246	48	1076348	5614587	57.03	417895	83433	489760	4	17	1030494	515247	515247	100.06	99.48	47	0	SAMN40563619
KP2205306	66	1076524	5815461	56.94	306848	59299	431419	6	20	2227888	1113944	1113944	100.06	98.93	83	0	SAMN40563620
KP2205590	52	1076582	5778412	56.99	327040	82206	502146	5	16	1180308	590154	590154	100.26	99.65	56	0	SAMN40563621
KP2205899	44	1341924	5614609	57.11	327040	91364	604654	4	14	2054152	1027076	1027076	100.12	99.6	91	0	SAMN40563622
KP2205951	63	1076158	5835362	56.78	327040	59299	467916	5	19	1451362	725681	725681	100.19	99.49	66	0	SAMN40563623
KP2206007	47	1073301	5628652	57.24	417889	86243	499603	4	16	1299618	649809	649809	100.07	99.59	61	0	SAMN40563624
KP220608	102	419522	5463633	57.18	200651	47060	219605	9	31	1496106	748053	748053	100.11	98.99	67	0	SAMN40563625
KP2206561	60	1076517	5756680	57	273110	72497	387860	7	24	848406	424203	424203	100.31	99.54	39	0	SAMN40563626
KP2207265	57	863867	5693030	57.04	314470	66442	337154	7	22	1385866	692933	692933	99.9	99.5	63	0	SAMN40563627
KP2207815	44	1076158	5614059	57.11	326156	82362	476419	5	16	1381792	690896	690896	100.16	99.54	67	0	SAMN40563628
KP2207895	54	1076524	5821490	56.94	556179	86243	527876	4	14	1067766	533883	533883	100.19	99.5	50	0	SAMN40563629
KP2208217	76	770431	5744545	56.97	273918	52844	307278	7	26	697692	348846	348846	100.18	99.48	32	0	SAMN40563630
KP2208232	59	1073597	5744800	56.99	312262	68358	444489	6	18	1319210	659605	659605	100.27	99.6	55	0	SAMN40563631
KP2208673	44	1341929	5615034	57.11	327040	91364	603504	4	14	1100394	550197	550197	100.12	99.53	53	0	SAMN40563632
KP2209320	44	1075611	5616496	57.07	417895	91364	514510	4	14	988628	494314	494314	100.14	99.67	47	0	SAMN40563633
KP2209486	48	895713	5594360	57.13	342992	86243	400448	6	17	953546	476773	476773	100.07	99.54	44	0	SAMN40563634
KP2301394	52	631441	5778972	56.84	308751	74559	300087	8	21	1420142	710071	710071	100.22	99.54	67	0	SAMN40563635
KP2301953	54	1076585	5764368	57	417895	86243	502776	4	15	1743988	871994	871994	100.19	99.66	77	0	SAMN40563636
KP2302257	88	617206	5559711	57.06	204114	47033	239965	8	33	1349124	674562	674562	100.39	99.08	64	0	SAMN40563637
KP2302289	41	1076158	5615053	57.11	417979	91364	514902	4	14	3889036	1944518	1944518	100.16	99.67	180	0	SAMN40563638
KP2302535	48	1076158	5612244	57.11	312274	91364	426279	6	16	2146326	1073163	1073163	100.12	99.57	96	0	SAMN40563639
KP2302798	42	1070591	5624617	57.18	313920	86243	481546	5	16	1204988	602494	602494	99.98	99.37	58	0	SAMN40563640
KP2303659	47	1004115	5653254	57.1	327040	72107	473552	5	16	1602800	801400	801400	100.14	99.55	76	0	SAMN40563641
KP2305718	45	1076518	5614371	57.11	312262	91364	502762	5	15	1768470	884235	884235	100.15	99.56	85	0	SAMN40563642
KP2305971	60	927819	5755550	57.08	233194	69484	324879	8	25	688748	344374	344374	99.93	99.26	33	0	SAMN40563643
KP2306122	56	1076585	5693350	56.91	327022	82206	486030	5	17	1500718	750359	750359	100.13	99.57	69	0	SAMN40563644
KP2307636	57	633606	5610819	57.11	291251	86243	325345	7	19	1032006	516003	516003	100.15	99.45	50	0	SAMN40563645
KP2307660	49	1076524	5613875	57.11	312274	86243	491790	5	16	1345528	672764	672764	100.19	99.69	61	0	SAMN40563646
KP2309083	60	787365	5702752	57.03	353573	66442	401563	5	21	1425752	712876	712876	99.93	99.35	69	0	SAMN40563647
KP2309735	49	748925	5684914	57.07	327040	86243	373562	6	18	1402210	701105	701105	100.07	99.52	65	0	SAMN40563648
KP2309852	59	712273	5679035	57.05	305761	59299	318420	7	21	2283816	1141908	1141908	100.14	99.56	101	0	SAMN40563649

## Sheet: Table S8 AST
TableS8: Antimocrobial susceptibility testing results. carried out via broth microdilution.
Isolate	Cluster	Location	Amikacin	Aztreonam	Cefepime	Ceftazidime/Avibactam	Ceftolozane/Tazobactam 4	Colistin	Eravacycline**	Fosfomycin + Glucose6Phosphate**	Imipenem	Imipenem/ Relebactam	Meropenem	Meropenem/Vaborbactam	Piperacillin/Tazobactam	Tigecycline**	Tobramycin
KP1901829	1	SouthE1	<=2	<=1	<=1	<=0.25	1	<=0.5	0.12	>64	2	1	2	1	>32	<=0.5	<=0.5		Legend
KP1901990	1	SouthE1	>32	>32	>16	<=0.25	8	>16	0.5	<=16	8	8	16	8	32	<=0.5	>4			Susceptiple
KP1902115	1	SouthE1	16	<=1	2	<=0.25	1	<=0.5	0.5	>64	2	1	1	1	>32	<=0.5	>4			Intermediate
KP1903118	1	SouthE1	>32	>32	>16	<=0.25	1	<=0.5	0.5	>64	<=1	0.12	0.25	<=0.06	>32	<=0.5	>4			Resistant
KP1903216	1	SouthE1	32	>32	16	<=0.25	8	<=0.5	0.25	>64	2	1	1	0.5	>32	<=0.5	>4
KP1903223	1	SouthE1	4	<=1	<=1	<=0.25	1	<=0.5	0.25	>64	2	2	2	1	>32	<=0.5	>4
KP1903357	None	SouthE1	<=2	<=1	4	<=0.25	0.5	<=0.5	0.12	32	2	1	0.5	0.5	>32	<=0.5	<=0.5
KP190393	1	SouthE1	8	<=1	<=1	<=0.25	1	<=0.5	0.25	>64	2	2	2	1	>32	<=0.5	>4
KP1903992	1	South4	<=2	<=1	<=1	<=0.25	1	<=0.5	0.12	>64	2	2	1	1	>32	<=0.5	>4
KP1904279	1	SouthE1	<=2	<=1	<=1	<=0.25	1	<=0.5	0.25	>64	<=1	1	1	0.5	>32	<=0.5	>4
KP1904582	1	SouthE4	<=2	<=1	<=1	<=0.25	1	<=0.5	0.12	>64	2	2	2	0.5	>32	<=0.5	<=0.5
KP1905048	1	SouthE4	<=2	<=1	<=1	<=0.25	1	<=0.5	0.12	>64	2	2	2	0.5	>32	<=0.5	<=0.5
KP1905546	1	SouthE2	32	>32	8	<=0.25	>8	<=0.5	0.25	>64	2	1	1	1	>32	<=0.5	>4
KP190571	1	SouthE4	4	<=1	<=1	<=0.25	1	<=0.5	0.5	>64	2	2	2	1	>32	<=0.5	>4
KP190612	1	SouthE1	32	32	8	<=0.25	8	<=0.5	0.25	>64	2	2	1	0.5	>32	<=0.5	>4
KP1907090	1	SouthE1	8	<=1	2	<=0.25	1	<=0.5	0.12	>64	4	4	4	2	>32	<=0.5	>4
KP1907345	1	SouthE1	16	>32	>16	<=0.25	>8	<=0.5	0.25	>64	8	4	2	2	>32	<=0.5	>4
KP1908337	1	SouthE1	16	>32	16	<=0.25	8	<=0.5	0.25	>64	<=1	1	1	1	>32	<=0.5	>4
KP190882	1	SouthE1	>32	>32	16	<=0.25	>8	<=0.5	0.25	>64	2	1	1	1	>32	<=0.5	>4
KP1909249	1	SouthE1	16	>32	>16	<=0.25	>8	<=0.5	0.25	>64	4	4	4	4	>32	<=0.5	>4
KP2001395	1	SouthE2	8	<=1	2	<=0.25	1	<=0.5	0.25	>64	2	2	1	1	>32	<=0.5	>4
KP2001745	1	SouthE2	<=2	<=1	<=1	<=0.25	1	<=0.5	0.12	>64	2	2	1	0.5	>32	<=0.5	<=0.5
KP2002038	1	SouthE1	8	32	8	<=0.25	<=0.25	<=0.5	0.12	>64	<=1	0.12	<=0.12	<=0.06	>32	<=0.5	>4
KP200213	1	SouthE1	<=2	<=1	<=1	<=0.25	1	<=0.5	0.12	>64	4	4	4	2	>32	<=0.5	<=0.5
KP2002643	1	SouthE1	<=2	<=1	<=1	<=0.25	<=0.25	<=0.5	0.25	>64	<=1	0.12	<=0.12	<=0.06	<=4	<=0.5	<=0.5
KP2002789	1	South2	<=2	<=1	<=1	<=0.25	1	<=0.5	0.25	>64	2	2	2	2	>32	<=0.5	>4
KP2003267	2	East2	<=2	<=1	<=1	0.5	4	<=0.5	>0.5	>64	2	1	2	1	>32	<=0.5	<=0.5
KP2003599	2	East2	<=2	<=1	<=1	<=0.25	4	<=0.5	0.06	<=16	2	1	1	0.5	>32	<=0.5	<=0.5
KP2005501	2	East2	<=2	<=1	<=1	0.5	2	<=0.5	0.12	64	2	2	1	0.5	>32	<=0.5	<=0.5
KP2005568	None	West1	<=2	<=1	<=1	<=0.25	<=0.25	<=0.5	0.12	<=16	<=1	0.12	<=0.12	<=0.06	<=4	<=0.5	<=0.5
KP2006398	1	SouthE1	<=2	<=1	<=1	<=0.25	1	<=0.5	0.12	>64	4	4	2	2	>32	<=0.5	<=0.5
KP2007772	2	East1	<=2	<=1	<=1	0.5	4	<=0.5	0.25	>64	2	2	2	1	>32	<=0.5	<=0.5
KP2007855	1	SouthE2	<=2	<=1	<=1	<=0.25	1	<=0.5	0.12	>64	2	2	1	0.5	>32	<=0.5	<=0.5
KP2008474	1	SouthE1	4	<=1	<=1	<=0.25	1	16	0.25	>64	2	2	2	2	>32	<=0.5	<=0.5
KP2008639	1	SouthE1	<=2	<=1	<=1	<=0.25	1	<=0.5	0.12	>64	<=1	2	1	0.5	>32	<=0.5	<=0.5
KP2008668	1	SouthE2	<=2	<=1	<=1	<=0.25	1	<=0.5	0.25	>64	4	2	2	1	>32	<=0.5	>4
KP2009387	1	East13	<=2	<=1	<=1	<=0.25	1	16	0.12	>64	<=1	0.5	0.5	0.5	>32	<=0.5	<=0.5
KP2009433	1	SouthE1	<=2	<=1	<=1	<=0.25	0.5	<=0.5	0.12	>64	<=1	0.25	<=0.12	<=0.06	<=4	<=0.5	<=0.5
KP2009574	1	SouthE2	<=2	<=1	<=1	<=0.25	1	<=0.5	0.25	>64	2	2	2	1	>32	<=0.5	>4
KP2009899	1	SouthE1	<=2	<=1	<=1	1	<=0.25	8	0.12	>64	<=1	0.5	0.25	0.12	16	<=0.5	<=0.5
KP2101532	1	SouthE1	<=2	<=1	<=1	<=0.25	2	<=0.5	0.06	>64	2	2	2	1	>32	<=0.5	>4
KP2102068	1	SouthE1	<=2	<=1	<=1	<=0.25	<=0.25	<=0.5	0.25	>64	<=1	1	<=0.12	<=0.06	<=4	<=0.5	<=0.5
KP2103244	2	East11	<=2	<=1	<=1	<=0.25	2	<=0.5	0.06	32	<=1	2	0.5	0.5	>32	<=0.5	<=0.5
KP2104144	None	West2	<=2	<=1	<=1	<=0.25	<=0.25	<=0.5	0.06	<=16	<=1	0.25	<=0.12	<=0.06	<=4	<=0.5	<=0.5
KP2104506	None	Mid1	<=2	<=1	<=1	<=0.25	0.5	<=0.5	0.25	<=16	<=1	0.12	<=0.12	<=0.06	>32	<=0.5	<=0.5
KP2106708*	1	SouthE2	N/A	N/A	N/A	N/A	N/A	N/A	N/A	N/A	N/A	N/A	N/A	N/A	N/A	N/A	N/A
KP2107522*	1	SouthE2	N/A	N/A	N/A	N/A	N/A	N/A	N/A	N/A	N/A	N/A	N/A	N/A	N/A	N/A	N/A
KP2201724	1	SouthE3	<=2	<=1	<=1	<=0.25	1	<=0.5	0.12	>64	2	1	1	0.5	>32	<=0.5	<=0.5
KP2201758	1	SouthE1	8	<=1	2	0.5	2	<=0.5	>0.5	>64	2	2	2	2	>32	>1	>4
KP2202414	1	SouthE1	4	<=1	<=1	<=0.25	0.5	<=0.5	0.25	>64	<=1	0.25	<=0.12	<=0.06	8	<=0.5	>4
KP2203064	1	SouthE1	8	<=1	2	<=0.25	1	2	0.12	>64	>8	8	8	8	>32	<=0.5	>4
KP2203318	1	SouthE2	<=2	<=1	<=1	<=0.25	1	<=0.5	0.25	>64	<=1	1	0.5	0.5	>32	<=0.5	<=0.5
KP2203426	1	SouthE1	<=2	<=1	<=1	<=0.25	2	<=0.5	0.25	>64	2	2	1	1	>32	<=0.5	<=0.5
KP2204130	2	East2	<=2	<=1	<=1	<=0.25	4	1	0.06	64	2	2	1	0.5	>32	<=0.5	<=0.5
KP2204140	1	SouthE2	<=2	<=1	<=1	<=0.25	1	<=0.5	0.25	>64	2	1	2	1	>32	<=0.5	<=0.5
KP220477	1	SouthE1	<=2	<=1	<=1	0.5	2	<=0.5	0.25	>64	2	2	2	1	>32	<=0.5	>4
KP2204839	1	SouthE2	<=2	<=1	<=1	<=0.25	2	>16	0.25	>64	2	2	1	1	>32	<=0.5	<=0.5
KP2204971	1	SouthE1	<=2	<=1	<=1	<=0.25	1	<=0.5	0.25	>64	2	2	1	1	>32	<=0.5	<=0.5
KP2205198	1	SouthE1	8	<=1	2	<=0.25	1	<=0.5	0.12	>64	2	2	1	0.5	>32	<=0.5	>4
KP2205246	1	SouthE1	<=2	<=1	<=1	<=0.25	2	>16	0.12	>64	2	2	2	1	>32	<=0.5	<=0.5
KP2205306	1	SouthE4	8	<=1	2	<=0.25	1	1	0.25	>64	2	1	0.5	0.5	>32	<=0.5	>4
KP2205590	1	West6	<=2	32	8	<=0.25	1	<=0.5	0.12	>64	<=1	0.25	<=0.12	<=0.06	8	<=0.5	>4
KP2205899	1	SouthE1	<=2	<=1	<=1	<=0.25	1	<=0.5	0.12	>64	<=1	1	1	0.5	>32	<=0.5	<=0.5
KP2205951	1	South1	<=2	<=1	<=1	<=0.25	1	<=0.5	0.5	>64	2	1	2	1	>32	<=0.5	4
KP2206007	None	East9	<=2	<=1	<=1	<=0.25	<=0.25	<=0.5	0.03	<=16	<=1	0.12	<=0.12	<=0.06	<=4	<=0.5	<=0.5
KP220608	N/A	West5	>32	>32	>16	>16	>8	<=0.5	0.25	<=16	>8	>8	>16	>16	>32	<=0.5	>4
KP2206561	1	SouthE2	<=2	<=1	<=1	<=0.25	1	<=0.5	0.12	>64	<=1	1	1	1	>32	<=0.5	4
KP2207265	2	East2	<=2	<=1	<=1	0.5	4	<=0.5	0.06	64	2	2	2	0.5	>32	<=0.5	<=0.5
KP2207815	1	SouthE2	<=2	<=1	<=1	<=0.25	1	<=0.5	0.12	>64	2	1	0.5	0.5	>32	<=0.5	<=0.5
KP2207895	1	SouthE1	8	<=1	2	<=0.25	1	<=0.5	0.12	>64	2	2	2	1	>32	<=0.5	>4
KP2208217	1	SouthE2	<=2	<=1	<=1	0.5	2	<=0.5	0.5	>64	2	2	2	1	>32	<=0.5	>4
KP2208232	1	SouthE2	<=2	<=1	<=1	<=0.25	2	<=0.5	0.25	>64	2	2	2	2	>32	<=0.5	>4
KP2208673	1	SouthE2	<=2	<=1	<=1	<=0.25	1	<=0.5	0.12	>64	2	2	2	1	>32	<=0.5	<=0.5
KP2209320	1	SouthE1	<=2	<=1	<=1	0.5	<=0.25	<=0.5	0.25	>64	<=1	0.25	<=0.12	<=0.06	<=4	<=0.5	<=0.5
KP2209486	None	South1	4	<=1	<=1	<=0.25	0.5	<=0.5	0.12	<=16	<=1	<=0.06	<=0.12	<=0.06	8	<=0.5	>4
KP2301394	1	SouthE4	<=2	<=1	<=1	<=0.25	1	<=0.5	0.25	>64	2	2	1	0.5	>32	<=0.5	<=0.5
KP2301953	1	West2	8	<=1	2	<=0.25	0.5	<=0.5	0.25	>64	<=1	0.12	<=0.12	<=0.06	>32	<=0.5	>4
KP2302257	N/A	East2	>32	<=1	>16	>16	>8	<=0.5	0.25	<=16	>8	>8	>16	>16	>32	<=0.5	>4
KP2302289	1	SouthE3	<=2	<=1	<=1	<=0.25	1	<=0.5	0.12	>64	2	2	1	1	>32	<=0.5	<=0.5
KP2302535	1	SouthE1	<=2	<=1	<=1	<=0.25	1	<=0.5	0.25	>64	<=1	2	1	1	>32	<=0.5	<=0.5
KP2302798	None	West2	<=2	<=1	<=1	0.5	<=0.25	<=0.5	0.06	<=16	<=1	0.12	<=0.12	<=0.06	<=4	<=0.5	<=0.5
KP2303659	1	SouthE2	<=2	<=1	<=1	<=0.25	1	<=0.5	0.12	>64	2	2	1	1	>32	<=0.5	<=0.5
KP2305718	1	SouthE2	<=2	<=1	<=1	<=0.25	1	<=0.5	0.12	>64	2	2	2	0.5	>32	<=0.5	<=0.5
KP2305971	2	East2	<=2	<=1	<=1	0.5	4	<=0.5	0.12	>64	2	2	2	1	>32	<=0.5	<=0.5
KP2306122	1	West2	<=2	>32	16	0.5	>8	<=0.5	0.25	>64	<=1	0.5	0.5	0.25	>32	<=0.5	4
KP2307636	1	SouthE5	<=2	<=1	<=1	<=0.25	1	<=0.5	0.25	>64	2	2	2	1	>32	<=0.5	<=0.5
KP2307660	1	SouthE2	<=2	<=1	<=1	<=0.25	1	<=0.5	0.25	>64	2	2	2	1	>32	<=0.5	<=0.5
KP2309083	2	East2	<=2	<=1	<=1	<=0.25	2	<=0.5	0.06	64	2	2	2	1	>32	<=0.5	<=0.5
KP2309735	1	SouthE1	<=2	<=1	<=1	<=0.25	1	<=0.5	0.12	>64	2	2	1	0.5	>32	<=0.5	<=0.5
KP2309852	1	SouthE1	<=2	<=1	<=1	<=0.25	1	<=0.5	0.5	>64	2	2	2	2	>32	<=0.5	<=0.5
* Isolates failed to grow from frozen bead stocks, AST unavailable
** No interpretative criteria for Klebsiella pneumoniae

## Sheet: Table S9 Serial Isolates
Table S10: Isolates recovered from the same patient from different sampling site or collected at least 1 year apart.
Sample 1	Collection Date	Source	Sample 2	Collection Date	Source	SNP_dist
KP1907345	2024-04-19	Faeces	KP1903118	2024-05-19	Blood	5
KP190612	2024-04-19	Rectal	KP1905546	2024-04-19	Swab- Foot	1
KP2001395	2024-02-20	Swab-PEG site	KP2203426	2024-04-22	Faeces	27
KP2006398	2024-04-20	Rectal	KP200213	2024-04-20	Blood	4
KP2009433	2024-08-20	Blood	KP2002643	2024-09-20	Aspirate liver abscess	1
KP2002789	2024-08-20	Rectal	KP220477	2024-05-22	Faeces	22
KP2003599	2024-09-20	Rectal	KP2005501	2024-10-20	Urine	2
KP2009387	2024-12-20	Rectal	KP2205246	2024-03-22	Rectal	0
KP2009574	2024-09-20	Rectal	KP2205951	2024-09-22	Rectal	8
KP2204971	2024-03-22	Rectal	KP2207815	2024-05-22	Urine	7

## Sheet: Table S10 SNP distance matrix
TableS10: SNP distance matrix for all genomes.
snp-dists 0.8.2	DRR217705	DRR217707	DRR217709	DRR217711	DRR217713	DRR217715	DRR280994	DRR280995	DRR280996	DRR281012	DRR281022	DRR281025	DRR281061	DRR281072	DRR281086	DRR281091	DRR281107	DRR320031	DRR320046	DRR320048	DRR320053	DRR320098	DRR320100	DRR320101	DRR320108	DRR320111	DRR320114	DRR320116	DRR320117	DRR320123	DRR320133	DRR320136	DRR320137	DRR320142	DRR320165	DRR320179	ERR024843	ERR1204976	ERR1205002	ERR1217325	ERR1218570	ERR1218754	ERR1541470	ERR1541472	ERR1761497	ERR1796022	ERR1796024	ERR1796025	ERR1796026
DRR217705	0	1	1	1	1	2	167	202	163	179	167	187	186	154	184	192	159	154	180	382	165	170	173	272	207	191	165	178	134	181	204	198	148	166	131	204	150	166	250	175	162	162	164	164	206	165	163	163	172
DRR217707	1	0	2	2	2	3	168	203	164	180	168	188	187	155	185	193	160	155	181	383	166	171	174	273	208	192	166	179	135	182	205	199	149	167	132	205	151	167	251	176	163	163	165	165	207	166	164	164	173
DRR217709	1	2	0	2	2	3	168	203	164	180	168	188	187	155	185	193	160	155	181	383	166	171	174	273	208	192	166	179	135	182	205	199	149	167	132	205	151	167	251	176	163	163	165	165	207	166	164	164	173
DRR217711	1	2	2	0	2	1	168	203	164	180	168	188	187	155	185	193	160	155	181	383	166	171	174	273	208	192	166	179	135	182	205	199	149	167	132	205	151	167	251	176	163	163	165	165	207	166	164	164	173
DRR217713	1	2	2	2	0	3	168	203	164	180	168	188	187	155	185	193	160	155	181	383	166	171	174	273	208	192	166	179	135	182	205	199	149	167	132	205	151	167	251	176	163	163	165	165	207	166	164	164	173
DRR217715	2	3	3	1	3	0	169	204	165	181	169	189	188	156	186	194	161	156	182	384	167	172	175	274	209	193	167	180	136	183	206	200	150	168	133	206	152	168	252	177	164	164	166	166	208	167	165	165	174
DRR280994	167	168	168	168	168	169	0	196	158	174	154	172	181	149	177	185	154	149	180	375	160	164	159	265	202	177	158	170	127	176	199	191	141	161	124	199	145	153	247	162	157	157	165	165	201	160	158	158	165
DRR280995	202	203	203	203	203	204	196	0	193	207	197	120	120	184	117	222	189	184	209	383	195	196	199	302	159	221	166	204	164	211	156	227	178	196	161	136	180	196	283	179	192	192	198	198	140	195	193	193	201
DRR280996	163	164	164	164	164	165	158	193	0	150	150	178	177	137	175	182	150	145	177	373	136	160	163	235	198	154	156	169	125	152	187	189	139	137	114	195	141	157	245	158	153	153	161	161	197	156	154	154	163
DRR281012	179	180	180	180	180	181	174	207	150	0	174	194	193	161	191	199	166	161	193	389	100	177	180	199	214	126	172	185	141	116	211	205	155	101	138	211	157	173	261	182	169	169	177	177	213	172	170	170	179
DRR281022	167	168	168	168	168	169	154	197	150	174	0	174	181	141	179	183	154	135	181	377	160	165	160	259	202	170	160	173	125	176	191	189	139	161	114	199	141	153	249	154	147	157	165	165	201	160	158	158	167
DRR281025	187	188	188	188	188	189	172	120	178	194	174	0	95	169	101	205	174	169	200	369	180	184	179	287	144	198	152	192	149	196	141	209	163	181	146	113	165	173	267	156	177	177	185	185	125	180	178	178	185
DRR281061	186	187	187	187	187	188	181	120	177	193	181	95	0	168	102	206	173	168	200	370	179	184	187	286	143	205	153	192	148	195	140	212	162	180	145	112	164	180	268	163	176	176	184	184	124	179	177	177	186
DRR281072	154	155	155	155	155	156	149	184	137	161	141	169	168	0	166	174	141	136	168	363	147	152	155	246	189	165	146	160	116	163	178	180	130	148	105	186	132	148	236	149	144	144	152	152	188	147	145	145	154
DRR281086	184	185	185	185	185	186	177	117	175	191	179	101	102	166	0	204	171	166	197	366	177	181	184	284	141	203	149	189	146	193	138	208	160	178	143	120	162	178	264	161	174	174	182	182	118	177	175	175	182
DRR281091	192	193	193	193	193	194	185	222	182	199	183	205	206	174	204	0	179	170	206	402	185	190	193	290	227	211	185	196	132	201	224	214	122	186	129	223	168	186	274	195	178	182	190	190	226	185	183	183	192
DRR281107	159	160	160	160	160	161	154	189	150	166	154	174	173	141	171	179	0	141	173	369	152	157	160	259	194	176	152	165	121	168	191	185	135	153	118	191	137	153	241	162	149	45	155	155	193	104	102	102	111
DRR320031	154	155	155	155	155	156	149	184	145	161	135	169	168	136	166	170	141	0	168	364	147	152	155	254	189	173	147	160	112	163	186	176	126	148	109	186	130	148	236	157	134	144	152	152	188	147	145	145	154
DRR320046	180	181	181	181	181	182	180	209	177	193	181	200	200	168	197	206	173	168	0	395	179	180	183	286	221	205	178	188	148	195	218	211	162	180	145	216	164	180	265	189	176	176	124	124	220	179	177	177	185
DRR320048	382	383	383	383	383	384	375	383	373	389	377	369	370	363	366	402	369	364	395	0	375	379	382	482	391	401	227	387	344	389	388	406	358	376	341	388	360	376	462	359	372	372	380	380	390	375	373	373	380
DRR320053	165	166	166	166	166	167	160	195	136	100	160	180	179	147	177	185	152	147	179	375	0	163	166	193	200	112	158	171	127	102	197	191	141	87	124	197	143	159	247	168	155	155	163	163	199	158	156	156	165
DRR320098	170	171	171	171	171	172	164	196	160	177	165	184	184	152	181	190	157	152	180	379	163	0	7	270	205	189	162	140	132	179	202	195	146	164	129	202	146	132	251	173	158	160	168	168	204	163	161	161	169
DRR320100	173	174	174	174	174	175	159	199	163	180	160	179	187	155	184	193	160	155	183	382	166	7	0	273	208	184	165	143	135	182	205	198	149	167	132	205	149	127	254	168	161	163	171	171	207	166	164	164	172
DRR320101	272	273	273	273	273	274	265	302	235	199	259	287	286	246	284	290	259	254	286	482	193	270	273	0	307	211	265	276	232	209	296	298	246	194	221	304	250	266	354	267	262	262	270	270	306	265	263	263	272
DRR320108	207	208	208	208	208	209	202	159	198	214	202	144	143	189	141	227	194	189	221	391	200	205	208	307	0	226	174	213	169	216	109	233	183	201	166	161	185	200	289	184	197	197	205	205	163	200	198	198	207
DRR320111	191	192	192	192	192	193	177	221	154	126	170	198	205	165	203	211	176	173	205	401	112	189	184	211	226	0	184	197	153	90	215	217	167	75	142	221	169	177	273	178	181	181	189	189	225	184	182	182	191
DRR320114	165	166	166	166	166	167	158	166	156	172	160	152	153	146	149	185	152	147	178	227	158	162	165	265	174	184	0	170	127	172	171	189	141	159	124	171	143	159	245	142	155	155	163	163	173	158	156	156	163
DRR320116	178	179	179	179	179	180	170	204	169	185	173	192	192	160	189	196	165	160	188	387	171	140	143	276	213	197	170	0	138	187	210	203	152	170	135	210	156	120	259	181	168	168	176	176	212	171	169	169	177
DRR320117	134	135	135	135	135	136	127	164	125	141	125	149	148	116	146	132	121	112	148	344	127	132	135	232	169	153	127	138	0	143	166	156	88	128	11	166	110	128	216	137	120	124	132	132	168	127	125	125	134
DRR320123	181	182	182	182	182	183	176	211	152	116	176	196	195	163	193	201	168	163	195	389	102	179	182	209	216	90	172	187	143	0	213	207	157	65	140	211	159	175	263	184	171	171	179	179	215	174	172	172	181
DRR320133	204	205	205	205	205	206	199	156	187	211	191	141	140	178	138	224	191	186	218	388	197	202	205	296	109	215	171	210	166	213	0	230	180	198	155	158	182	197	286	173	194	194	202	202	160	197	195	195	204
DRR320136	198	199	199	199	199	200	191	227	189	205	189	209	212	180	208	214	185	176	211	406	191	195	198	298	233	217	189	203	156	207	230	0	170	191	153	230	174	192	278	201	184	188	196	196	232	191	189	189	196
DRR320137	148	149	149	149	149	150	141	178	139	155	139	163	162	130	160	122	135	126	162	358	141	146	149	246	183	167	141	152	88	157	180	170	0	142	85	180	124	142	230	151	134	138	146	146	174	141	139	139	148
DRR320142	166	167	167	167	167	168	161	196	137	101	161	181	180	148	178	186	153	148	180	376	87	164	167	194	201	75	159	170	128	65	198	191	142	0	125	196	144	160	248	169	156	156	164	164	200	159	157	157	166
DRR320165	131	132	132	132	132	133	124	161	114	138	114	146	145	105	143	129	118	109	145	341	124	129	132	221	166	142	124	135	11	140	155	153	85	125	0	163	107	125	213	126	117	121	129	129	165	124	122	122	131
DRR320179	204	205	205	205	205	206	199	136	195	211	199	113	112	186	120	223	191	186	216	388	197	202	205	304	161	221	171	210	166	211	158	230	180	196	163	0	182	198	286	181	194	194	200	200	142	197	195	195	204
ERR024843	150	151	151	151	151	152	145	180	141	157	141	165	164	132	162	168	137	130	164	360	143	146	149	250	185	169	143	156	110	159	182	174	124	144	107	182	0	144	230	153	138	140	148	148	184	143	141	141	150
ERR1204976	166	167	167	167	167	168	153	196	157	173	153	173	180	148	178	186	153	148	180	376	159	132	127	266	200	177	159	120	128	175	197	192	142	160	125	198	144	0	248	161	156	156	164	164	200	157	155	155	166
ERR1205002	250	251	251	251	251	252	247	283	245	261	249	267	268	236	264	274	241	236	265	462	247	251	254	354	289	273	245	259	216	263	286	278	230	248	213	286	230	248	0	255	244	244	250	250	288	247	245	245	252
ERR1217325	175	176	176	176	176	177	162	179	158	182	154	156	163	149	161	195	162	157	189	359	168	173	168	267	184	178	142	181	137	184	173	201	151	169	126	181	153	161	255	0	165	165	171	171	183	168	166	166	175
ERR1218570	162	163	163	163	163	164	157	192	153	169	147	177	176	144	174	178	149	134	176	372	155	158	161	262	197	181	155	168	120	171	194	184	134	156	117	194	138	156	244	165	0	152	160	160	196	155	153	153	162
ERR1218754	162	163	163	163	163	164	157	192	153	169	157	177	176	144	174	182	45	144	176	372	155	160	163	262	197	181	155	168	124	171	194	188	138	156	121	194	140	156	244	165	152	0	158	158	196	107	105	105	114
ERR1541470	164	165	165	165	165	166	165	198	161	177	165	185	184	152	182	190	155	152	124	380	163	168	171	270	205	189	163	176	132	179	202	196	146	164	129	200	148	164	250	171	160	158	0	0	204	163	161	161	170
ERR1541472	164	165	165	165	165	166	165	198	161	177	165	185	184	152	182	190	155	152	124	380	163	168	171	270	205	189	163	176	132	179	202	196	146	164	129	200	148	164	250	171	160	158	0	0	204	163	161	161	170
ERR1761497	206	207	207	207	207	208	201	140	197	213	201	125	124	188	118	226	193	188	220	390	199	204	207	306	163	225	173	212	168	215	160	232	174	200	165	142	184	200	288	183	196	196	204	204	0	199	197	197	206
ERR1796022	165	166	166	166	166	167	160	195	156	172	160	180	179	147	177	185	104	147	179	375	158	163	166	265	200	184	158	171	127	174	197	191	141	159	124	197	143	157	247	168	155	107	163	163	199	0	2	2	27
ERR1796024	163	164	164	164	164	165	158	193	154	170	158	178	177	145	175	183	102	145	177	373	156	161	164	263	198	182	156	169	125	172	195	189	139	157	122	195	141	155	245	166	153	105	161	161	197	2	0	0	25
ERR1796025	163	164	164	164	164	165	158	193	154	170	158	178	177	145	175	183	102	145	177	373	156	161	164	263	198	182	156	169	125	172	195	189	139	157	122	195	141	155	245	166	153	105	161	161	197	2	0	0	25
ERR1796026	172	173	173	173	173	174	165	201	163	179	167	185	186	154	182	192	111	154	185	380	165	169	172	272	207	191	163	177	134	181	204	196	148	166	131	204	150	166	252	175	162	114	170	170	206	27	25	25	0
ERR1796027	163	164	164	164	164	165	158	193	154	170	158	178	177	145	175	183	102	145	177	373	156	161	164	263	198	182	156	169	125	172	195	189	139	157	122	195	141	155	245	166	153	105	161	161	197	2	0	0	25
ERR1796028	176	177	177	177	177	178	161	205	167	183	163	181	190	158	186	196	115	158	189	384	169	173	168	276	211	187	167	181	138	185	208	200	152	170	135	208	154	162	256	171	166	118	174	174	210	31	29	29	8
ERR1796029	164	165	165	165	165	166	159	194	155	171	159	179	178	146	176	184	103	146	178	374	157	162	165	264	199	183	157	170	126	173	196	190	140	158	123	196	142	156	246	167	154	106	162	162	198	3	1	1	26
ERR1796030	171	172	172	172	172	173	158	201	154	178	150	178	185	145	183	191	110	153	185	381	164	169	164	263	206	174	164	177	133	180	195	197	147	165	122	203	149	155	253	158	161	113	169	169	205	10	8	8	33
ERR1796031	163	164	164	164	164	165	158	193	154	170	158	178	177	145	175	183	102	145	177	373	156	161	164	263	198	182	156	169	125	172	195	189	139	157	122	195	141	155	245	166	153	105	161	161	197	2	0	0	25
ERR1796032	164	165	165	165	165	166	159	194	155	171	159	179	178	146	176	184	103	146	178	374	157	162	165	264	199	183	157	170	126	173	196	190	140	158	123	196	142	156	246	167	154	106	162	162	198	3	1	1	26
ERR1796033	164	165	165	165	165	166	159	194	155	171	159	179	178	146	176	184	103	146	178	374	157	162	165	264	199	183	157	170	126	173	196	190	140	158	123	196	142	156	246	167	154	106	162	162	198	3	1	1	26
ERR1852813	161	162	162	162	162	163	154	191	152	166	152	176	175	143	173	165	148	139	175	371	152	159	162	257	196	178	154	165	107	168	193	183	113	153	104	193	137	155	243	164	147	151	159	159	187	154	152	152	161
ERR1852832	140	141	141	141	141	142	173	216	177	191	173	193	200	168	198	206	173	168	194	396	177	184	179	284	221	195	179	192	148	193	218	212	154	178	145	218	164	172	266	181	176	176	178	178	212	179	177	177	186
ERR1852883	141	142	142	142	142	143	172	215	174	188	172	192	199	167	197	205	172	167	193	395	174	183	178	281	220	192	178	191	147	190	217	211	161	175	144	217	163	171	265	180	175	175	177	177	219	178	176	176	185
ERR2397415	179	180	180	180	180	181	180	213	176	192	180	200	199	167	197	205	172	167	177	395	178	183	186	285	220	204	178	191	147	194	217	211	161	179	144	215	163	179	265	188	175	175	161	161	219	178	176	176	185
ERR2397500	253	254	254	254	254	255	248	284	238	262	242	266	269	229	265	275	242	237	266	463	248	252	255	347	290	266	246	260	217	264	279	279	231	249	206	287	231	249	231	250	245	245	251	251	289	248	246	246	253
ERR2397502	155	156	156	156	156	157	156	189	152	168	156	176	175	143	173	181	148	143	153	371	154	159	162	261	196	180	154	167	123	170	193	187	137	155	120	191	139	155	241	164	151	151	137	137	195	154	152	152	161
ERR2397522	227	228	228	228	228	229	224	259	212	236	216	244	243	203	241	249	216	211	241	439	222	227	230	321	264	240	222	235	191	238	253	253	205	223	180	261	207	223	243	224	219	219	225	225	263	222	220	220	229
ERR2397524	173	174	174	174	174	175	168	203	155	180	160	188	187	147	185	193	56	155	187	383	166	171	174	265	208	184	166	179	135	182	197	199	149	167	124	205	151	167	255	168	163	57	169	169	207	118	116	116	125
ERR2397527	147	148	148	148	148	149	140	174	138	154	140	160	161	129	157	165	132	127	158	355	140	144	147	247	182	166	138	152	107	156	179	169	121	141	104	177	123	141	227	150	135	135	143	143	181	138	136	136	143
ERR2397559	196	197	197	197	197	198	181	225	187	203	181	201	210	178	206	214	183	176	209	404	189	193	188	296	231	207	187	201	156	205	228	218	170	190	153	228	172	182	274	191	184	186	194	194	230	189	187	187	194
ERR2397560	192	193	193	193	193	194	177	221	183	199	169	197	206	174	202	208	179	164	205	400	185	189	184	292	227	203	183	197	150	201	224	212	164	186	147	224	168	178	272	187	136	182	190	190	226	185	183	183	190
ERR2397565	174	175	175	175	175	176	175	208	171	187	175	195	194	162	192	200	167	162	172	390	173	178	181	280	215	199	173	186	142	189	212	206	156	174	139	210	158	174	260	183	170	170	156	156	214	173	171	171	180
ERR257665	180	181	181	181	181	182	165	210	171	187	167	187	194	162	192	198	145	162	194	390	173	178	173	278	215	191	173	184	140	189	210	206	154	174	137	212	158	166	262	175	170	148	178	178	214	151	149	149	158
ERR2586346	162	163	163	163	163	164	155	191	145	169	145	175	176	136	172	180	149	142	175	370	155	155	158	254	197	173	153	167	122	171	186	184	136	156	111	194	58	156	240	157	150	152	160	160	196	155	153	153	160
ERR2586347	147	148	148	148	148	149	148	183	144	160	148	168	167	134	165	173	140	135	161	363	146	151	154	251	188	172	146	159	115	162	185	179	127	147	112	185	131	147	231	156	143	143	145	145	187	146	144	144	153
ERR2586354	168	169	169	169	169	170	161	197	151	175	155	181	182	142	178	188	155	150	181	376	161	133	136	260	203	179	159	131	130	177	192	192	144	162	119	200	146	120	248	161	158	158	166	166	202	161	159	159	166
ERR2586360	228	229	229	229	229	230	225	260	213	237	217	245	244	204	242	250	217	212	242	440	223	228	231	322	265	241	223	236	192	239	254	256	206	224	181	262	208	224	242	223	220	220	226	226	264	223	221	221	230
ERR2586381	146	147	147	147	147	148	147	182	135	159	139	167	166	126	164	172	139	134	160	362	145	150	153	244	187	161	145	158	114	161	176	178	120	146	103	184	130	146	232	147	142	142	144	144	178	145	143	143	152
ERR2586384	250	251	251	251	251	252	247	282	243	259	247	265	266	234	264	272	239	234	264	462	245	248	251	352	287	271	245	256	214	261	284	278	228	246	211	284	228	244	230	255	242	242	248	248	286	245	243	243	252
ERR2586400	184	185	185	185	185	186	177	216	181	197	177	197	204	172	202	210	177	172	182	400	183	188	183	290	225	201	183	194	152	199	222	216	166	184	149	220	168	176	270	185	180	180	166	166	224	183	181	181	190
ERR2586410	153	154	154	154	154	155	148	183	144	160	144	168	167	135	165	171	140	133	167	363	146	149	152	253	188	172	146	159	113	162	185	177	127	147	110	185	61	145	233	156	141	143	151	151	187	146	144	144	153
ERR2586418	236	237	237	237	237	238	231	267	229	245	233	249	252	220	248	258	225	220	249	446	231	235	238	338	273	257	229	243	200	247	270	262	214	232	197	270	214	232	214	241	228	228	234	234	272	231	229	229	236
ERR2586422	170	171	171	171	171	172	165	200	139	157	165	185	184	152	182	190	157	152	184	380	143	168	171	250	205	169	163	176	132	159	202	196	146	144	129	202	148	164	252	173	160	160	168	168	204	163	161	161	170
ERR2854223	173	174	174	174	174	175	168	203	156	180	160	188	187	147	185	193	160	155	187	383	164	171	174	265	208	184	166	179	135	182	197	199	149	167	124	205	151	167	255	168	163	163	171	171	207	166	164	164	173
ERR2854235	145	146	146	146	146	147	138	174	136	150	140	158	159	121	155	165	132	127	158	353	136	142	145	243	180	162	136	150	107	152	177	169	121	137	104	177	123	139	225	148	135	135	143	143	179	138	136	136	143
ERR2854242	151	152	152	152	152	153	146	179	142	158	144	166	165	133	163	169	136	131	163	361	144	149	152	251	186	170	144	157	111	160	183	175	125	145	108	181	127	145	233	154	139	139	147	147	185	142	140	140	149
ERR2854256	147	148	148	148	148	149	140	176	130	152	134	160	161	115	157	167	134	129	160	355	138	144	147	237	182	156	138	152	109	154	171	171	123	139	98	179	125	141	227	142	137	137	145	145	181	140	138	138	145
ERR2854264	146	147	147	147	147	148	139	175	137	151	141	159	160	122	156	166	133	128	159	354	137	143	146	244	181	163	137	151	108	153	178	170	122	138	105	178	124	140	226	149	136	136	144	144	180	139	137	137	144
ERR2854266	150	151	151	151	151	152	143	179	141	155	145	163	164	126	160	170	137	132	163	358	141	147	150	248	185	167	141	155	112	157	182	173	126	140	109	182	128	144	230	153	140	140	148	148	184	143	141	141	148
ERR2854273	153	154	154	154	154	155	138	182	136	158	132	158	167	121	163	173	140	135	166	361	144	150	145	243	188	154	144	158	115	160	177	177	129	145	104	185	131	139	233	140	143	143	151	151	187	146	144	144	151
ERR2854281	161	162	162	162	162	163	163	196	159	175	163	183	182	150	180	188	155	150	160	378	161	166	169	268	203	187	161	174	130	177	200	194	144	162	127	196	146	162	248	171	158	158	144	144	202	161	159	159	168
ERR3142881	184	185	185	185	185	186	179	136	175	191	179	121	120	166	118	204	171	166	198	368	177	182	185	284	135	203	151	190	146	193	132	210	158	178	143	138	162	178	266	161	174	174	182	182	140	177	175	175	184
ERR3162638	151	152	152	152	152	153	146	181	134	158	134	166	165	125	163	169	138	131	165	361	144	147	150	243	186	162	144	157	111	160	175	175	125	145	100	183	47	145	231	146	139	141	149	149	185	144	142	142	151
ERR3164635	180	181	181	181	181	182	175	184	171	187	175	169	168	162	166	200	167	162	194	364	173	178	181	280	189	199	147	186	142	189	186	206	156	174	139	186	158	174	260	49	170	170	176	176	188	173	171	171	180
ERR3891099	150	151	151	151	151	152	145	180	141	157	145	165	164	78	162	170	137	130	164	360	143	148	151	250	185	169	143	154	112	159	182	176	126	144	109	182	128	144	232	153	140	140	148	148	184	143	141	141	150
ERR3891219	154	155	155	155	155	156	141	184	145	161	141	161	168	82	166	174	141	134	168	364	147	152	147	254	189	165	147	158	116	163	186	180	130	148	113	186	132	140	236	149	144	144	152	152	188	147	145	145	154
ERR4367531	252	253	253	253	253	254	247	282	245	261	249	265	268	236	264	274	241	236	265	462	247	251	254	354	289	273	245	259	216	263	286	278	230	248	213	286	230	248	230	257	244	244	250	250	288	247	245	245	252
ERR4463375	170	171	171	171	171	172	161	206	159	183	155	183	190	148	188	196	163	158	184	386	169	174	169	268	211	178	169	182	138	185	200	202	152	170	127	208	154	162	256	163	166	166	168	168	210	169	167	167	176
ERR4463445	202	203	203	203	203	204	197	154	193	209	197	139	138	184	136	222	189	184	214	386	195	200	203	301	159	221	169	208	164	211	156	228	178	196	161	156	180	196	284	179	192	192	200	200	156	195	193	193	202
ERR4463449	164	165	165	165	165	166	161	199	153	177	157	183	184	144	180	190	157	152	177	378	163	167	170	262	205	180	161	175	132	179	194	194	146	164	121	202	148	164	248	165	160	160	162	162	204	163	161	161	168
ERR4795720	121	122	122	122	122	123	160	195	156	172	160	180	179	147	177	185	152	147	173	375	158	163	166	265	200	184	158	171	127	174	197	191	141	159	124	197	143	159	245	168	155	155	157	157	199	158	156	156	165
ERR4982116	177	178	178	178	178	179	164	207	160	184	156	184	191	151	189	197	142	159	191	387	170	175	170	269	212	180	170	183	139	186	201	203	153	171	128	209	155	163	259	164	167	145	175	175	211	148	146	146	155
ERR5056689	181	182	182	182	182	183	168	211	172	188	168	188	195	163	193	201	146	163	195	391	174	179	174	281	216	192	174	185	143	190	213	207	157	175	140	213	159	167	263	176	171	149	179	179	215	152	150	150	159
ERR560505	183	184	184	184	184	185	170	213	154	170	170	190	197	165	195	203	170	165	197	393	156	181	176	263	218	174	176	188	145	172	215	209	151	157	142	215	161	169	265	178	173	173	181	181	209	176	174	174	183
ERR560510	279	280	280	280	280	281	274	310	264	288	268	294	295	255	291	301	268	263	292	489	274	278	281	373	316	292	272	286	243	290	305	305	257	275	232	313	257	275	203	276	271	271	277	277	315	274	272	272	279
ERR562353	224	225	225	225	225	226	219	255	209	233	213	239	240	200	236	246	213	208	237	434	219	223	226	318	261	237	217	231	188	235	250	250	202	220	177	258	204	220	238	221	216	216	222	222	260	219	217	217	224
ERR562354	157	158	158	158	158	159	152	187	148	164	148	170	171	139	169	173	144	135	171	367	150	155	158	257	192	176	150	163	115	166	189	171	129	151	112	189	133	151	239	160	143	147	155	155	191	150	148	148	157
ERR562361	162	163	163	163	163	164	149	192	153	169	149	169	176	144	174	182	127	142	176	372	155	160	155	262	197	173	155	168	124	171	194	188	138	156	121	194	140	148	244	157	152	130	160	160	196	133	131	131	140
ERR5863523	197	198	198	198	198	199	192	149	188	204	192	134	133	179	131	217	184	179	211	381	190	195	198	297	102	216	164	203	159	206	99	223	173	191	156	151	175	190	279	174	187	187	195	195	153	190	188	188	197
ERR6096186	178	179	179	179	179	180	171	207	169	185	169	191	192	160	188	190	165	156	191	386	171	175	178	278	213	197	169	183	132	187	210	198	138	172	129	210	154	172	258	181	164	168	176	176	204	171	169	169	176
ERR6293531	166	167	167	167	167	168	159	195	95	153	161	179	180	148	176	185	153	148	179	374	139	163	166	246	201	165	157	171	128	155	198	190	142	140	125	198	144	160	246	169	156	156	164	164	200	159	157	157	164
ERR6293796	176	177	177	177	177	178	171	206	159	183	163	191	190	150	188	196	141	158	190	386	169	174	177	268	211	187	169	180	138	185	200	202	152	170	127	208	154	170	258	171	166	144	174	174	210	147	145	145	154
ERR6294057	162	163	163	163	163	164	155	191	83	149	149	175	176	136	172	181	149	144	175	370	135	159	162	234	197	153	153	167	124	151	186	186	138	136	113	194	140	156	242	157	152	152	160	160	196	155	153	153	160
ERR6294091	163	164	164	164	164	165	156	192	92	150	158	176	177	145	173	182	150	145	176	371	136	160	163	243	198	162	154	168	125	152	195	187	139	137	122	195	141	157	243	166	153	153	161	161	197	156	154	154	161
ERR6294219	166	167	167	167	167	168	161	157	157	173	161	143	142	148	140	186	153	148	179	350	159	164	167	266	163	185	133	172	128	175	160	190	142	160	125	159	144	160	248	143	156	156	163	163	162	159	157	157	166
ERR6384985	162	163	163	163	163	164	155	191	153	169	157	175	176	144	172	182	149	142	175	370	155	127	130	262	197	181	153	135	124	171	194	186	138	156	121	194	140	124	242	165	152	152	160	160	196	155	153	153	160
ERR699266	143	144	144	144	144	145	138	173	134	150	128	158	157	125	155	159	130	115	157	353	136	141	144	243	178	162	136	149	101	152	175	165	115	137	98	175	119	137	225	146	123	133	141	141	177	136	134	134	143
ERR699269	162	163	163	163	163	164	146	191	145	169	141	167	176	136	172	182	149	144	175	370	155	159	154	254	197	165	153	167	124	171	186	186	138	156	113	194	140	148	242	149	152	152	160	160	196	155	153	153	160
ERR706870	242	243	243	243	243	244	239	274	227	251	231	259	258	218	256	264	231	226	256	454	237	242	245	336	279	253	237	250	206	253	268	270	212	238	195	276	222	238	258	239	234	234	240	240	270	237	235	235	244
ERR712623	159	160	160	160	160	161	154	189	150	166	154	174	173	141	171	179	124	141	173	369	152	157	160	259	194	178	152	165	121	168	191	185	135	153	118	191	137	153	241	162	149	127	157	157	193	130	128	128	137
ERR712624	123	124	124	124	124	125	162	197	158	174	162	182	181	149	179	187	154	149	175	377	160	165	168	267	202	186	160	173	129	176	199	193	143	161	126	199	145	161	247	170	157	157	159	159	201	160	158	158	167
ERR712625	188	189	189	189	189	190	183	140	179	195	183	125	124	170	122	208	175	170	202	372	181	186	189	288	139	207	155	194	150	197	136	214	156	182	147	142	166	182	270	165	178	178	186	186	136	181	179	179	188
ERR712626	177	178	178	178	178	179	164	129	168	184	164	106	113	159	111	197	164	157	191	361	170	175	170	277	128	188	144	183	139	186	125	203	153	171	136	131	155	163	259	146	165	167	174	174	133	170	168	168	177
ERR712789	217	218	218	218	218	219	214	249	210	226	214	234	233	201	231	239	206	201	231	429	212	217	220	319	254	238	212	225	181	228	251	245	195	212	178	249	197	213	231	222	209	209	215	215	253	210	208	208	217
ERR712790	249	250	250	250	250	251	238	281	234	258	230	258	265	223	263	271	238	233	263	461	244	249	244	343	286	254	244	257	213	260	275	277	227	245	202	283	227	237	167	238	241	241	247	247	285	244	242	242	251
ERR712791	139	140	140	140	140	141	134	169	130	146	130	152	153	121	151	155	126	117	153	349	132	137	140	239	174	158	132	145	97	148	171	153	111	133	94	171	115	133	221	142	125	129	137	137	173	132	130	130	139
ERR712792	152	153	153	153	153	154	143	182	143	159	143	165	166	134	164	162	137	130	166	362	145	150	153	250	187	171	145	156	104	161	184	174	118	146	101	184	128	146	234	155	138	140	148	148	186	145	143	143	152
ERR712793	156	157	157	157	157	158	151	186	139	163	139	171	170	130	168	168	143	134	170	366	149	154	157	248	191	167	149	162	110	165	180	178	124	150	99	188	132	150	238	151	142	146	154	154	190	149	147	147	156
ERR712794	150	151	151	151	151	152	145	180	71	137	137	165	164	124	162	169	137	132	164	360	123	148	151	222	185	141	143	156	112	139	174	176	126	124	101	182	128	144	232	145	140	140	148	148	184	143	141	141	150
ERR712899	137	138	138	138	138	139	132	167	66	124	132	152	151	119	149	156	124	119	151	347	110	135	138	217	172	136	130	143	99	126	169	163	113	111	96	169	115	131	219	140	127	127	135	135	171	130	128	128	137
ERR712900	153	154	154	154	154	155	148	183	82	140	148	168	167	135	165	172	140	135	167	363	126	151	154	233	188	152	146	159	115	142	185	179	129	127	112	185	131	147	235	156	143	143	151	151	187	146	144	144	153
ERR712901	143	144	144	144	144	145	138	173	134	150	138	158	157	125	155	163	130	125	157	352	136	109	112	243	178	162	135	117	105	152	175	169	119	137	102	173	121	105	225	146	133	133	141	141	177	136	134	134	143
ERR712903	132	133	133	133	133	134	125	161	123	139	127	145	146	114	142	152	119	114	145	340	125	97	100	232	167	151	123	105	94	141	164	156	108	126	91	164	110	94	212	135	122	122	130	130	166	125	123	123	130
ERR713521	160	161	161	161	161	162	152	189	143	167	147	173	174	134	170	180	147	142	173	368	153	157	160	252	195	171	151	165	122	169	184	184	136	154	111	192	138	154	240	155	150	150	158	158	194	153	151	151	158
ERR713522	151	152	152	152	152	153	136	181	142	158	134	158	165	133	163	155	138	129	165	361	144	149	144	249	186	162	144	155	97	160	183	173	111	145	94	183	127	137	233	144	137	141	149	149	185	144	142	142	151
ERR713524	152	153	153	153	153	154	137	182	143	159	135	159	166	134	164	156	139	130	166	362	145	150	145	250	187	163	145	156	98	161	184	174	112	146	95	184	128	138	234	145	138	142	150	150	186	145	143	143	152
ERR713641	144	145	145	145	145	146	129	173	135	151	131	149	158	126	154	164	131	126	157	352	137	141	136	244	179	155	135	149	106	153	176	168	120	138	103	176	122	130	224	139	134	134	142	142	178	137	135	135	142
ERR713643	159	160	160	160	160	161	146	189	142	166	134	166	173	133	170	177	146	139	173	369	152	155	150	251	194	162	152	165	119	168	183	183	133	153	108	191	55	145	239	146	147	149	157	157	193	152	150	150	159
ERR713644	166	167	167	167	167	168	153	170	157	173	153	147	154	148	152	186	153	148	180	346	159	164	159	266	175	177	129	172	128	175	172	192	142	160	125	172	144	152	248	135	156	156	164	164	174	159	157	157	166
ERR718793	161	162	162	162	162	163	156	191	152	168	146	176	175	143	173	177	148	133	175	371	154	159	162	261	196	180	154	167	119	170	193	183	133	155	116	193	137	155	243	164	141	151	159	159	195	154	152	152	161
ERR8972455	184	185	185	185	185	186	177	214	175	191	169	199	198	166	196	198	171	156	198	394	177	182	185	282	219	203	177	188	140	193	216	206	154	178	137	216	160	178	266	187	164	174	182	182	218	177	175	175	184
KP1901829	162	163	163	163	163	164	157	190	131	149	157	175	174	144	172	182	149	144	176	372	135	160	163	242	197	161	155	168	124	151	194	188	138	136	121	192	140	156	242	163	152	152	160	160	194	155	153	153	162
KP1901990	163	164	164	164	164	165	158	191	132	150	158	176	175	145	173	183	150	145	177	373	136	161	164	243	198	162	156	169	125	152	195	189	139	137	122	193	141	157	243	164	153	153	161	161	195	156	154	154	163
KP1902115	157	158	158	158	158	159	152	185	126	144	152	170	169	139	167	177	144	139	171	367	130	155	158	237	192	156	150	163	119	146	189	183	133	131	116	187	135	151	237	158	147	147	155	155	189	150	148	148	157
KP1903118	163	164	164	164	164	165	158	191	124	150	150	176	175	137	173	183	150	145	177	373	136	161	164	235	198	154	156	169	125	152	187	189	139	137	114	193	141	157	243	156	153	153	161	161	195	156	154	154	163
KP1903216	158	159	159	159	159	160	153	186	127	145	153	171	170	140	168	178	145	140	172	368	131	156	159	238	193	157	151	164	120	147	190	184	134	132	117	188	136	152	238	159	148	148	156	156	190	151	149	149	158
KP1903223	156	157	157	157	157	158	151	184	125	143	151	169	168	138	166	176	143	138	170	366	129	154	157	236	191	155	149	162	118	145	188	182	132	130	115	186	134	150	236	157	146	146	154	154	188	149	147	147	156
KP1903357	149	150	150	150	150	151	144	179	140	156	144	164	163	77	161	169	136	129	163	359	142	147	150	249	184	168	142	155	111	158	181	175	117	143	108	181	127	143	231	152	139	139	147	147	175	142	140	140	149
KP190393	167	168	168	168	168	169	162	195	136	154	162	180	179	149	177	187	154	149	181	377	140	165	168	247	202	166	160	173	129	156	199	193	143	141	126	197	145	161	247	168	157	157	165	165	199	160	158	158	167
KP1903992	161	162	162	162	162	163	154	188	130	148	156	172	173	143	169	181	148	143	174	369	134	158	161	241	196	160	152	166	123	150	193	185	137	135	120	191	139	155	239	162	151	151	159	159	193	154	152	152	159
KP1904279	170	171	171	171	171	172	165	198	131	157	157	183	182	144	180	190	157	152	184	380	143	168	171	242	205	161	163	176	132	159	194	196	138	144	121	200	148	164	250	163	160	160	168	168	194	163	161	161	170
KP1904582	165	166	166	166	166	167	160	193	126	152	152	178	177	139	175	185	152	147	179	375	138	163	166	237	200	156	158	171	127	154	189	191	141	139	116	195	143	159	245	158	155	155	163	163	197	158	156	156	165
KP1905048	173	174	174	174	174	175	168	201	142	160	168	186	185	155	183	193	160	155	187	383	146	171	174	252	208	172	166	179	135	162	205	199	149	147	132	203	151	167	253	174	163	163	171	171	205	166	164	164	173
KP1905546	158	159	159	159	159	160	153	186	127	145	153	171	170	140	168	178	145	140	172	368	131	156	159	238	193	157	151	164	120	147	190	184	134	132	117	188	136	152	238	159	148	148	156	156	190	151	149	149	158
KP190571	168	169	169	169	169	170	163	196	137	155	163	181	180	150	178	188	155	150	182	378	141	166	169	248	203	167	161	174	130	157	200	194	136	142	127	198	146	162	248	169	158	158	166	166	192	161	159	159	168
KP190612	159	160	160	160	160	161	154	187	128	146	154	172	171	141	169	179	146	141	173	369	132	157	160	239	194	158	152	165	121	148	191	185	135	133	118	189	137	153	239	160	149	149	157	157	191	152	150	150	159
KP1907090	157	158	158	158	158	159	152	185	126	144	152	170	169	139	167	177	144	139	171	367	130	155	158	237	192	156	150	163	119	146	189	183	133	131	116	187	135	151	237	158	147	147	155	155	189	150	148	148	157
KP1907345	158	159	159	159	159	160	153	186	127	145	153	171	170	140	168	178	145	140	172	368	131	156	159	238	193	157	151	164	120	147	190	184	134	132	117	188	136	152	238	159	148	148	156	156	190	151	149	149	158
KP1908337	160	161	161	161	161	162	155	188	129	147	155	173	172	142	170	180	147	142	174	370	133	158	161	240	195	159	153	166	122	149	192	186	136	134	119	190	138	154	240	161	150	150	158	158	192	153	151	151	160
KP190882	163	164	164	164	164	165	158	191	124	150	150	176	175	137	173	183	150	145	177	373	136	161	164	235	198	154	156	169	125	152	187	189	139	137	114	193	141	157	243	156	153	153	161	161	195	156	154	154	163
KP1909249	158	159	159	159	159	160	153	186	127	145	153	171	170	140	168	178	145	140	172	368	131	156	159	238	193	157	151	164	120	147	190	184	134	132	117	188	136	152	238	159	148	148	156	156	190	151	149	149	158
KP2001395	165	166	166	166	166	167	160	193	134	152	160	178	177	147	175	185	152	147	179	375	138	163	166	245	200	164	158	171	127	154	197	191	133	139	124	195	143	159	245	166	155	155	163	163	189	158	156	156	165
KP2001745	163	164	164	164	164	165	158	191	132	150	158	176	175	145	173	183	150	145	177	373	136	161	164	243	198	162	156	169	125	152	195	189	139	137	122	193	141	157	243	164	153	153	161	161	195	156	154	154	163
KP2002038	158	159	159	159	159	160	153	186	127	145	153	171	170	140	168	178	145	140	172	368	131	156	159	238	193	157	151	164	120	147	190	184	134	132	117	188	136	152	238	159	148	148	156	156	190	151	149	149	158
KP200213	163	164	164	164	164	165	158	191	132	150	158	176	175	145	173	183	150	145	177	373	136	161	164	243	198	162	156	169	125	152	195	189	139	137	122	193	141	157	243	164	153	153	161	161	195	156	154	154	163
KP2002643	165	166	166	166	166	167	160	193	134	152	160	178	177	147	175	185	152	147	179	375	138	163	166	243	200	164	158	171	127	154	197	191	141	139	124	195	143	159	245	166	155	155	163	163	197	158	156	156	165
KP2002789	174	175	175	175	175	176	169	202	135	161	161	187	186	148	184	194	161	156	188	384	147	172	175	246	209	165	167	180	136	163	198	200	142	148	125	204	152	168	254	167	164	164	172	172	198	167	165	165	174
KP2003267	179	180	180	180	180	181	174	183	170	186	174	168	167	161	165	199	166	161	193	363	172	177	180	279	188	198	146	185	141	188	185	205	155	173	138	185	157	173	259	134	169	169	177	177	187	172	170	170	179
KP2003599	176	177	177	177	177	178	171	180	167	183	171	165	164	158	162	196	163	158	190	360	169	174	177	276	185	195	143	182	138	185	182	202	152	170	135	182	154	170	256	131	166	166	174	174	184	169	167	167	176
KP2005501	176	177	177	177	177	178	171	180	167	183	171	165	164	158	162	196	163	158	190	360	169	174	177	276	185	195	143	182	138	185	182	202	152	170	135	182	154	170	256	131	166	166	174	174	184	169	167	167	176
KP2005568	169	170	170	170	170	171	162	199	160	176	164	184	183	151	181	189	156	151	183	379	162	167	170	268	204	188	162	175	131	178	201	195	137	163	128	201	147	163	251	172	159	159	167	167	195	162	160	160	169
KP2006398	161	162	162	162	162	163	156	189	130	148	156	174	173	143	171	181	148	143	175	371	134	159	162	241	196	160	154	167	123	150	193	187	137	135	120	191	139	155	241	162	151	151	159	159	193	154	152	152	161
KP2007772	175	176	176	176	176	177	170	179	166	182	170	164	163	157	161	195	162	157	189	359	168	173	176	275	184	194	142	181	137	184	181	201	151	169	134	181	153	169	255	130	165	165	173	173	183	168	166	166	175
KP2007855	171	172	172	172	172	173	166	199	132	158	158	184	183	145	181	191	158	153	185	381	144	169	172	243	206	162	164	177	133	160	195	197	147	145	122	201	149	165	251	164	161	161	169	169	203	164	162	162	171
KP2008474	163	164	164	164	164	165	158	191	132	150	158	176	175	145	173	183	150	145	177	373	136	161	164	243	198	162	156	169	125	152	195	189	139	137	122	193	141	157	243	164	153	153	161	161	195	156	154	154	163
KP2008639	174	175	175	175	175	176	161	202	143	161	161	179	186	156	184	194	161	156	188	384	147	172	167	254	209	165	167	180	136	163	206	200	150	148	133	204	152	160	254	167	164	164	172	172	206	167	165	165	174
KP2008668	174	175	175	175	175	176	169	202	135	161	161	187	186	148	184	194	161	156	188	384	147	172	175	246	209	165	167	180	136	163	198	200	142	148	125	204	152	168	254	167	164	164	172	172	198	167	165	165	174
KP2009387	163	164	164	164	164	165	158	191	132	150	158	176	175	145	173	183	150	145	177	373	136	161	164	243	198	162	156	169	125	152	195	189	139	137	122	193	141	157	243	164	153	153	161	161	195	156	154	154	163
KP2009433	166	167	167	167	167	168	161	194	135	153	161	179	178	148	176	186	153	148	180	376	139	164	167	244	201	165	159	172	128	155	198	192	142	140	125	196	144	160	246	167	156	156	164	164	198	159	157	157	166
KP2009574	174	175	175	175	175	176	169	202	143	161	169	187	186	156	184	194	161	156	188	384	147	172	175	254	209	173	167	180	136	163	206	200	142	148	133	204	152	168	254	175	164	164	172	172	198	167	165	165	174
KP2009899	170	171	171	171	171	172	165	198	139	157	165	183	182	152	180	190	157	152	184	380	143	168	171	250	205	169	163	176	132	159	202	196	146	144	129	200	148	164	250	171	160	160	168	168	202	163	161	161	170
KP2101532	158	159	159	159	159	160	153	186	127	145	153	171	170	140	168	178	145	140	172	368	131	156	159	238	193	157	151	164	120	147	190	184	134	132	117	188	136	152	238	159	148	148	156	156	190	151	149	149	158
KP2102068	170	171	171	171	171	172	157	198	139	157	157	175	182	152	180	190	157	152	184	380	143	168	163	250	205	161	163	176	132	157	202	196	146	144	129	200	148	156	250	163	160	160	168	168	202	163	161	161	170
KP2103244	178	179	179	179	179	180	173	182	169	185	173	167	166	160	164	198	165	160	192	362	171	176	179	278	187	197	145	184	140	187	184	204	154	172	137	184	156	172	258	133	168	168	176	176	186	171	169	169	178
KP2104144	148	149	149	149	149	150	143	178	139	155	143	163	162	50	160	168	135	130	162	358	141	146	149	248	183	167	141	154	110	157	180	174	124	142	107	180	126	142	230	151	138	138	146	146	182	141	139	139	148
KP2104506	159	160	160	160	160	161	146	189	150	166	136	166	173	141	171	175	146	131	173	369	152	157	152	259	194	170	152	165	117	168	189	181	131	153	114	191	135	143	241	154	139	149	157	157	193	150	148	148	159
KP2106708	168	169	169	169	169	170	163	196	137	155	163	181	180	150	178	188	155	150	182	378	141	166	169	248	203	167	161	174	130	157	200	194	144	142	127	198	146	162	248	169	158	158	166	166	200	161	159	159	168
KP2107522	172	173	173	173	173	174	167	200	141	159	167	185	184	154	182	192	159	154	186	382	145	170	173	252	207	171	165	178	134	161	204	198	140	146	131	202	150	166	252	173	162	162	170	170	196	165	163	163	172
KP2201724	167	168	168	168	168	169	162	195	136	154	162	180	179	149	177	187	154	149	181	377	140	165	168	247	202	166	160	173	129	156	199	193	143	141	126	197	145	161	247	168	157	157	165	165	199	160	158	158	167
KP2201758	163	164	164	164	164	165	158	191	124	150	150	176	175	137	173	183	150	145	177	373	136	161	164	235	198	154	156	169	125	152	187	189	139	137	114	193	141	157	243	156	153	153	161	161	195	156	154	154	163
KP2202414	158	159	159	159	159	160	153	186	127	145	153	171	170	140	168	178	145	140	172	368	131	156	159	238	193	157	151	164	120	147	190	184	134	132	117	188	136	152	238	159	148	148	156	156	190	151	149	149	158
KP2203064	169	170	170	170	170	171	164	197	138	156	164	182	181	151	179	189	156	151	183	379	142	167	170	249	204	168	162	175	131	158	201	195	145	143	128	199	147	163	249	170	159	159	167	167	201	162	160	160	169
KP2203318	174	175	175	175	175	176	169	202	143	161	169	187	186	156	184	194	161	156	188	384	147	172	175	254	209	173	167	180	136	163	206	200	150	148	133	204	152	168	254	175	164	164	172	172	206	167	165	165	174
KP2203426	184	185	185	185	185	186	179	212	153	171	179	197	196	166	194	204	171	166	198	394	157	182	185	264	219	183	177	190	146	173	216	210	160	158	143	214	162	178	264	185	174	174	182	182	216	177	175	175	184
KP2204130	182	183	183	183	183	184	177	186	173	189	177	171	170	164	168	202	169	164	196	366	175	180	183	282	191	201	149	188	144	191	187	208	158	176	141	188	160	176	262	137	172	172	180	180	190	175	173	173	182
KP2204140	177	178	178	178	178	179	172	205	146	164	172	190	189	159	187	197	164	159	191	387	150	175	178	257	212	176	170	183	139	166	209	203	153	151	136	207	155	171	257	178	167	167	175	175	209	170	168	168	177
KP220477	170	171	171	171	171	172	165	198	139	157	165	183	182	152	180	190	157	152	184	380	143	168	171	250	205	169	163	176	132	159	202	196	146	144	129	200	148	164	250	171	160	160	168	168	202	163	161	161	170
KP2204839	175	176	176	176	176	177	170	203	136	162	162	188	187	149	185	195	162	157	189	385	148	173	176	247	210	166	168	181	137	164	199	201	151	149	126	205	153	169	255	168	165	165	173	173	207	168	166	166	175
KP2204971	177	178	178	178	178	179	172	205	138	164	164	190	189	151	187	197	164	159	191	387	150	175	178	249	212	168	170	183	139	166	201	203	153	151	128	207	155	171	257	170	167	167	175	175	209	170	168	168	177
KP2205198	158	159	159	159	159	160	153	186	127	145	153	171	170	140	168	178	145	140	172	368	131	156	159	238	193	157	151	164	120	147	190	184	134	132	117	188	136	152	238	159	148	148	156	156	190	151	149	149	158
KP2205246	163	164	164	164	164	165	158	191	132	150	158	176	175	145	173	183	150	145	177	373	136	161	164	243	198	162	156	169	125	152	195	189	139	137	122	193	141	157	243	164	153	153	161	161	195	156	154	154	163
KP2205306	158	159	159	159	159	160	153	186	127	145	153	171	170	140	168	178	145	140	172	368	131	156	159	238	193	157	151	164	120	147	190	184	134	132	117	188	136	152	238	159	148	148	156	156	190	151	149	149	158
KP2205590	159	160	160	160	160	161	154	187	128	146	154	172	171	141	169	179	146	141	173	369	132	157	160	239	194	158	152	165	121	148	191	185	135	133	118	189	137	153	239	160	149	149	157	157	191	152	150	150	159
KP2205899	179	180	180	180	180	181	174	207	148	166	174	192	191	161	189	199	166	161	193	389	152	177	180	259	214	178	172	185	141	168	211	205	155	153	138	209	157	173	259	180	169	169	177	177	211	172	170	170	179
KP2205951	172	173	173	173	173	174	167	200	141	159	167	185	184	154	182	192	159	154	186	382	145	170	173	252	207	171	165	178	134	161	204	198	140	146	131	202	150	166	252	173	162	162	170	170	196	165	163	163	172
KP2206007	183	184	184	184	184	185	176	187	174	190	178	172	171	165	169	203	170	165	197	367	176	181	184	283	192	202	150	189	145	192	189	209	151	177	142	189	161	177	263	138	173	173	181	181	183	176	174	174	183
KP2206561	166	167	167	167	167	168	153	194	135	153	153	171	178	148	176	186	153	148	180	376	139	164	159	246	201	157	159	172	128	153	198	192	142	140	125	196	144	152	246	159	156	156	164	164	198	159	157	157	166
KP2207265	178	179	179	179	179	180	173	182	169	185	173	167	166	160	164	198	165	160	192	362	171	176	179	278	187	197	145	184	140	187	184	204	154	172	137	184	156	172	258	133	168	168	176	176	186	171	169	169	178
KP2207815	172	173	173	173	173	174	167	200	141	159	167	185	184	154	182	192	159	154	186	382	145	170	173	252	207	171	165	178	134	161	204	198	148	146	131	202	150	166	252	173	162	162	170	170	204	165	163	163	172
KP2207895	160	161	161	161	161	162	155	188	129	147	155	173	172	142	170	180	147	142	174	370	133	158	161	240	195	159	153	166	122	149	192	186	136	134	119	190	138	154	240	161	150	150	158	158	192	153	151	151	160
KP2208217	172	173	173	173	173	174	167	200	141	159	167	185	184	154	182	192	159	154	186	382	145	170	173	252	207	171	165	178	134	161	204	198	140	146	131	202	150	166	252	173	162	162	170	170	196	165	163	163	172
KP2208232	181	182	182	182	182	183	176	209	150	168	176	194	193	163	191	201	168	163	195	391	154	179	182	261	216	180	174	187	143	170	213	207	149	155	140	211	159	175	261	182	171	171	179	179	205	174	172	172	181
KP2208673	177	178	178	178	178	179	172	205	138	164	164	190	189	151	187	197	164	159	191	387	150	175	178	249	212	168	170	183	139	166	201	203	153	151	128	207	155	171	257	170	167	167	175	175	209	170	168	168	177
KP2209320	162	163	163	163	163	164	157	190	129	149	157	175	174	144	172	182	149	144	176	372	135	160	163	242	197	161	155	168	124	151	194	188	138	136	121	192	140	156	242	163	152	152	160	160	194	155	153	153	162
KP2209486	176	177	177	177	177	178	171	206	97	163	163	191	190	150	188	195	163	158	190	386	149	174	177	248	211	167	169	182	138	165	200	202	152	150	127	208	154	170	258	171	166	166	174	174	210	169	167	167	176
KP2301394	176	177	177	177	177	178	171	204	145	163	171	189	188	158	186	196	163	158	190	386	149	174	177	256	211	175	169	182	138	165	208	202	152	150	135	206	154	170	256	175	166	166	174	174	208	169	167	167	176
KP2301953	164	165	165	165	165	166	159	192	133	151	159	177	176	146	174	184	151	146	178	374	137	162	165	244	199	163	157	170	126	153	196	190	140	138	123	194	142	158	244	165	154	154	162	162	196	157	155	155	164
KP2302289	174	175	175	175	175	176	169	202	143	161	169	187	186	156	184	194	161	156	188	384	147	172	175	254	209	173	167	178	136	163	206	200	150	148	133	204	152	168	254	175	164	164	172	172	206	167	165	165	174
KP2302535	177	178	178	178	178	179	172	205	146	164	172	190	189	159	187	197	164	159	191	387	150	175	178	257	212	176	170	183	139	166	209	203	153	151	136	207	155	171	257	178	167	167	175	175	209	170	168	168	177
KP2302798	143	144	144	144	144	145	138	173	134	150	138	158	157	63	155	163	128	125	157	353	136	141	144	241	178	162	136	149	105	152	175	169	119	137	102	175	121	137	225	146	133	131	141	141	177	136	134	134	143
KP2303659	200	201	201	201	201	202	195	228	169	187	195	213	212	182	210	218	187	182	214	410	173	198	201	280	235	199	193	206	162	189	232	226	176	174	159	230	178	194	280	201	190	190	198	198	232	193	191	191	200
KP2305718	188	189	189	189	189	190	183	216	157	175	183	201	200	170	198	208	175	170	202	398	161	186	189	268	223	187	181	194	150	177	220	214	164	162	147	218	166	182	268	189	178	178	186	186	220	181	179	179	188
KP2305971	207	208	208	208	208	209	200	211	198	214	202	196	195	189	193	227	194	189	221	391	200	205	208	307	216	226	174	213	169	216	213	232	183	199	166	213	185	201	287	162	197	197	205	205	215	200	198	198	207
KP2306122	164	165	165	165	165	166	151	192	133	151	151	169	176	146	174	184	151	146	178	374	137	162	157	244	199	155	157	170	126	153	196	190	140	138	123	194	142	150	244	157	154	154	162	162	196	157	155	155	164
KP2307636	185	186	186	186	186	187	180	213	154	172	180	198	197	167	195	205	172	167	199	395	158	183	186	265	220	184	178	191	147	174	217	211	161	159	144	215	163	179	265	184	175	175	183	183	217	178	176	176	185
KP2307660	167	168	168	168	168	169	162	195	136	154	162	180	179	149	177	187	154	149	181	377	140	165	168	247	202	166	160	173	129	156	199	193	143	141	126	197	145	161	247	168	157	157	165	165	199	160	158	158	167
KP2309083	180	181	181	181	181	182	175	184	171	187	175	169	168	162	166	200	167	162	194	364	173	178	181	280	189	199	147	186	142	189	186	206	156	174	139	186	158	174	260	135	170	170	178	178	188	173	171	171	180
KP2309735	180	181	181	181	181	182	167	208	149	167	167	185	192	162	190	200	167	162	194	390	153	178	173	260	215	171	173	186	142	169	212	206	156	154	139	210	158	166	260	173	170	170	178	178	212	173	171	171	178
KP2309852	171	172	172	172	172	173	166	199	140	158	166	184	183	153	181	191	158	153	185	381	144	169	172	251	206	170	164	177	133	160	203	197	147	145	130	201	149	165	251	172	161	161	169	169	203	164	162	162	171
Reference	18972	18973	18973	18973	18973	18974	18961	19000	18956	18979	18954	18979	18986	18949	18984	18992	18961	18954	18984	19136	18967	18972	18967	19066	19007	18978	18961	18979	18936	18983	18995	18998	18950	18968	18926	19004	18952	18960	18983	18959	18964	18962	18970	18970	19002	18967	18965	18965	18974
SAMD00397221	185	186	186	186	186	187	180	137	176	192	180	122	121	165	119	205	172	167	199	369	178	183	186	285	90	204	152	191	147	194	87	211	161	179	144	139	163	178	267	162	175	175	183	183	141	178	176	176	185
SAMD00397246	201	202	202	202	202	203	198	137	194	210	198	122	121	185	119	223	190	185	217	387	196	201	204	303	160	222	170	209	165	212	157	229	179	197	162	139	181	195	285	180	193	193	199	199	141	194	192	192	203
SAMD00397314	177	178	178	178	178	179	164	207	168	184	160	184	191	159	189	189	164	155	191	387	170	175	170	277	212	188	170	183	131	186	209	199	145	171	128	209	153	163	259	172	163	167	175	175	211	170	168	168	177
SAMD00497586	225	226	226	226	226	227	218	159	216	232	220	134	133	207	141	245	212	207	239	409	218	223	226	325	182	244	192	231	187	234	179	251	201	219	184	119	203	219	307	200	215	215	223	223	163	218	216	216	225
SAMD00497777	230	231	231	231	231	232	225	183	215	239	219	167	168	206	164	250	219	214	245	414	225	229	232	324	189	243	197	237	194	241	178	256	200	226	183	183	210	226	312	201	222	222	230	230	180	225	223	223	230
SAMD00497784	218	219	219	219	219	220	213	171	211	227	215	155	156	202	152	238	207	202	233	402	213	217	220	320	177	239	185	225	182	229	174	244	188	214	179	171	198	214	300	197	210	210	218	218	168	213	211	211	218
SAMD00497798	169	170	170	170	170	171	162	199	160	176	160	184	183	151	181	167	156	147	183	379	162	167	170	267	204	188	162	173	95	178	201	191	123	163	92	199	143	163	251	172	155	159	167	167	203	162	160	160	169
SAMD00498163	155	156	156	156	156	157	150	185	146	162	140	170	169	137	167	171	142	127	169	365	148	153	156	255	190	174	148	161	113	164	187	177	127	149	110	187	131	149	237	158	135	145	153	153	189	148	146	146	155
SAMD00498165	165	166	166	166	166	167	152	195	148	172	134	172	179	139	177	181	152	137	179	375	158	163	158	257	200	168	158	171	123	174	189	187	137	159	112	197	141	151	247	152	145	155	163	163	199	158	156	156	165
SAMD00498215	184	185	185	185	185	186	179	118	175	191	179	103	102	166	96	204	171	166	198	368	177	182	185	284	141	203	151	190	146	193	138	210	152	178	143	120	162	178	266	161	174	174	182	182	110	177	175	175	184
SAMD00498218	153	154	154	154	154	155	148	183	144	160	138	168	167	135	165	169	140	125	167	363	146	151	154	253	188	172	146	159	111	162	185	175	125	147	108	185	129	147	235	156	133	143	151	151	187	146	144	144	153
SAMD00498312	166	167	167	167	167	168	161	194	157	173	159	181	180	148	178	182	151	146	178	376	159	164	167	266	201	185	159	172	126	175	198	190	138	160	123	196	142	160	248	169	154	154	162	162	200	157	155	155	164
SAMD00498800	153	154	154	154	154	155	146	183	144	160	144	168	167	135	165	151	140	131	167	363	146	151	154	251	188	172	146	157	81	162	185	175	107	147	78	185	129	147	235	156	139	143	151	151	187	146	144	144	153
SAMD00498948	156	157	157	157	157	158	148	182	147	163	147	170	170	138	167	154	143	133	166	365	149	150	153	254	191	175	148	156	84	165	188	177	110	150	81	188	132	150	237	159	142	146	154	154	190	149	147	147	155
SAMD00499489	134	135	135	135	135	136	135	170	131	147	135	155	154	122	152	160	127	122	148	350	133	138	141	240	175	159	133	146	102	149	172	166	116	134	99	172	118	134	220	143	130	130	132	132	174	133	131	131	140
SAMD00499532	174	175	175	175	175	176	161	202	165	181	157	181	188	156	186	192	161	154	187	384	167	170	165	274	209	185	167	180	134	183	206	198	148	168	131	206	84	160	254	169	162	164	172	172	208	167	165	165	174
SAMD00500785	173	174	174	174	174	175	168	203	136	108	160	188	187	147	185	193	160	155	187	383	94	171	174	193	208	112	166	179	135	110	197	197	149	95	124	205	151	167	255	168	163	163	167	167	207	166	164	164	173
SAMD00501310	120	121	121	121	121	122	159	194	155	171	159	179	178	146	176	184	151	146	172	374	157	162	165	264	199	183	157	170	126	173	196	190	140	158	123	196	142	156	244	167	154	154	156	156	198	157	155	155	164
SAMD00501667	257	258	258	258	258	259	254	289	250	266	254	272	273	241	271	279	246	241	271	469	252	255	258	359	294	278	252	263	221	268	291	285	235	253	218	291	235	251	237	262	249	249	255	255	293	252	250	250	259
SAMD00501837	215	216	216	216	216	217	202	219	206	222	202	196	203	197	201	235	202	197	229	399	208	213	208	315	224	226	182	221	177	224	221	241	183	209	174	221	193	201	295	162	205	205	213	213	215	208	206	206	215
SAMD00501953	144	145	145	145	145	146	137	174	135	151	135	159	158	126	156	142	131	122	158	354	137	142	145	242	179	163	137	148	46	153	176	166	98	138	43	176	120	138	226	147	130	134	142	142	178	137	135	135	144
SAMD00502446	176	177	177	177	177	178	171	128	167	183	171	113	112	158	110	196	163	158	190	360	169	174	177	276	127	195	143	182	138	185	124	202	152	170	135	130	154	170	258	153	166	166	174	174	132	169	167	167	176
SAMD00502452	203	204	204	204	204	205	198	155	194	210	198	140	139	185	137	223	190	185	217	387	196	201	204	303	154	222	170	209	165	212	151	229	179	197	162	157	181	197	285	180	193	193	201	201	159	196	194	194	203
SAMD00502455	462	463	463	463	463	464	449	414	453	469	449	391	398	444	396	482	449	444	476	646	455	460	455	562	413	473	429	468	424	471	410	488	430	456	421	416	440	448	544	431	452	452	460	460	410	455	453	453	462
SAMD00502456	209	210	210	210	210	211	204	161	192	216	196	146	145	183	143	229	196	191	223	393	202	207	210	301	160	220	176	215	171	218	149	235	185	203	160	163	187	203	291	178	199	199	207	207	165	202	200	200	209
SAMD00502460	176	177	177	177	177	178	171	128	167	183	171	113	112	158	110	196	163	158	190	360	169	174	177	276	127	195	143	182	138	185	124	202	152	170	135	130	154	170	258	153	166	166	174	174	132	169	167	167	176
SAMD00502480	183	184	184	184	184	185	178	135	174	190	178	120	119	165	117	203	170	165	197	367	176	181	184	283	134	202	150	189	145	192	131	209	159	177	142	137	161	177	265	160	173	173	181	181	139	176	174	174	183
SAMD00502488	179	180	180	180	180	181	174	131	170	186	174	116	115	161	113	199	166	161	193	363	172	177	180	279	130	198	146	185	141	188	127	205	155	173	138	133	157	173	261	156	169	169	177	177	135	172	170	170	179
SAMD00502501	180	181	181	181	181	182	175	132	163	187	167	117	116	154	114	200	167	162	194	364	173	178	181	272	131	191	147	186	142	189	120	206	156	174	131	134	158	174	262	149	170	170	178	178	136	173	171	171	180
SAMD00502511	162	163	163	163	163	164	153	191	153	169	153	175	176	144	172	160	149	140	175	370	155	159	162	260	197	181	153	165	64	171	194	182	116	156	61	194	138	156	242	165	148	152	160	160	196	155	153	153	160
SAMD00502534	178	179	179	179	179	180	173	130	169	185	173	115	114	160	112	198	165	160	192	362	171	176	179	278	129	197	145	184	140	187	126	204	154	172	137	131	156	172	260	155	168	168	176	176	134	171	169	169	178
SAMEA111504741	209	210	210	210	210	211	204	161	200	216	204	146	145	191	143	229	196	191	223	393	202	207	210	309	136	228	176	215	171	218	133	235	185	203	168	163	187	202	291	186	199	199	207	207	165	202	200	200	209
SAMEA111504893	176	177	177	177	177	178	161	205	159	183	155	181	190	150	186	196	141	158	189	384	169	173	168	268	211	179	167	181	138	185	200	200	152	170	127	208	154	162	256	163	166	144	174	174	210	147	145	145	152
SAMEA111506233	251	252	252	252	252	253	246	282	244	260	248	264	267	235	263	273	240	235	264	461	246	250	253	353	288	272	244	258	215	262	285	277	221	247	212	285	229	247	229	256	243	243	249	249	279	246	244	244	251
SAMEA112282161	149	150	150	150	150	151	146	181	142	158	146	166	165	133	163	171	100	133	165	361	144	149	152	251	186	170	144	157	113	160	183	177	127	145	110	183	129	145	233	154	141	103	149	149	185	106	104	104	113
SAMEA112282230	174	175	175	175	175	176	165	203	109	161	169	187	188	156	184	191	161	156	187	382	147	171	174	252	209	173	165	177	134	163	206	196	148	148	131	206	150	168	254	177	164	164	172	172	208	167	165	165	172
SAMEA112282252	313	314	314	314	314	315	308	345	306	322	310	330	329	297	327	333	300	297	327	525	308	311	314	411	350	334	308	319	275	324	347	341	289	309	272	347	291	309	293	318	305	303	311	311	349	308	306	306	315
SAMEA112282253	151	152	152	152	152	153	144	180	120	138	146	164	165	133	161	171	138	133	164	359	124	148	151	230	186	150	142	156	113	140	183	175	127	125	110	183	129	145	231	154	141	141	149	149	185	144	142	142	149
SAMEA112282287	234	235	235	235	235	236	223	266	227	243	223	243	250	218	248	256	223	218	248	446	229	234	229	336	271	247	229	242	198	245	268	262	212	230	195	268	214	222	250	231	226	226	232	232	270	229	227	227	236
SAMEA112282345	176	177	177	177	177	178	171	180	159	183	163	165	164	150	162	196	163	158	190	360	169	174	177	268	185	187	143	182	138	185	174	202	152	170	127	182	154	170	256	123	166	166	174	174	184	169	167	167	176
SAMEA112282350	243	244	244	244	244	245	240	275	228	252	232	260	259	219	257	265	232	227	257	455	238	243	246	337	280	256	238	251	207	254	269	271	221	239	196	277	223	239	259	238	235	235	241	241	279	238	236	236	245
SAMEA114094051	166	167	167	167	167	168	161	196	127	153	153	181	180	140	178	186	153	148	180	376	139	164	167	238	201	157	159	172	128	155	190	192	142	140	117	198	144	160	248	161	156	156	164	164	200	159	157	157	166
SAMEA114094068	138	139	139	139	139	140	175	211	173	189	177	195	196	164	192	202	169	164	189	390	175	179	182	282	217	201	173	187	144	189	214	206	158	176	141	214	160	176	260	185	172	172	174	174	216	175	173	173	180
SAMEA114094075	178	179	179	179	179	180	173	208	161	185	161	193	192	152	190	196	165	158	192	388	171	174	177	270	213	189	171	184	138	187	202	202	152	172	127	210	88	172	258	173	166	168	176	176	212	171	169	169	178
SAMEA114094077	220	221	221	221	221	222	215	250	211	227	215	235	234	202	232	240	207	202	234	430	213	218	221	320	255	239	213	226	182	229	252	246	196	214	179	252	198	214	302	221	210	210	218	218	254	213	211	211	220
SAMEA114094080	230	231	231	231	231	232	227	262	215	239	219	247	246	205	244	252	219	214	244	442	225	230	233	324	267	243	225	238	194	241	256	258	208	226	183	264	210	226	244	225	222	222	228	228	266	225	223	223	232
SAMEA114094087	369	370	370	370	370	371	356	399	360	376	352	376	383	351	381	387	356	349	383	579	362	365	360	469	404	380	362	375	329	378	401	393	343	363	326	401	239	355	449	364	357	359	367	367	403	362	360	360	369
SAMEA114094093	288	289	289	289	289	290	283	318	271	295	271	303	302	262	299	306	275	268	302	498	281	284	287	380	323	299	281	293	248	297	312	312	262	282	237	320	184	282	368	283	276	278	286	286	322	281	279	279	288
SAMEA114094094	332	333	333	333	333	334	329	364	325	341	325	347	348	316	346	352	321	314	348	544	327	330	333	434	369	353	327	340	294	343	366	358	300	328	291	366	230	328	414	337	322	324	332	332	360	327	325	325	334
SAMEA114094096	284	285	285	285	285	286	281	316	277	293	281	301	300	266	298	306	273	268	298	496	279	284	287	386	321	305	279	292	248	295	318	312	262	280	245	318	264	280	298	287	276	276	282	282	320	279	277	277	286
SAMEA114094107	191	192	192	192	192	193	184	220	182	198	186	204	205	173	201	211	178	173	204	399	184	156	159	291	226	210	182	154	153	200	223	215	167	185	150	223	169	143	271	192	181	181	189	189	225	184	182	182	189
SAMEA114094118	180	181	181	181	181	182	175	210	163	187	163	195	194	154	192	198	167	160	194	390	173	176	179	272	215	191	173	186	140	189	204	204	154	174	129	212	90	174	260	175	168	170	178	178	214	173	171	171	180
SAMEA114094129	165	166	166	166	166	167	160	195	148	172	148	180	179	139	177	181	152	145	179	375	158	161	164	257	200	176	158	171	125	174	189	189	139	159	114	197	35	159	245	160	153	155	163	163	199	158	156	156	165
SAMEA114094132	162	163	163	163	163	164	157	192	153	169	153	177	176	144	174	180	149	142	176	372	155	158	161	262	197	181	155	168	122	171	192	186	136	156	119	194	72	156	242	165	150	152	160	160	196	155	153	153	162
SAMEA13959321	245	246	246	246	246	247	232	276	238	254	234	250	261	229	257	267	234	229	258	455	240	244	239	347	282	258	238	252	209	256	279	271	223	241	206	279	223	233	223	242	237	237	243	243	281	240	238	238	245
SAMEA13959324	238	239	239	239	239	240	233	269	223	247	227	251	254	214	250	260	227	222	251	448	233	237	240	332	275	251	231	245	202	249	264	264	216	234	191	272	216	234	216	235	230	230	236	236	274	233	231	231	238
SAMEA13959330	160	161	161	161	161	162	155	190	143	167	145	175	174	134	172	178	147	140	172	370	153	158	161	252	195	171	153	166	120	169	184	184	134	154	109	192	136	154	242	155	148	150	158	158	194	153	151	151	160
SAMEA13959332	157	158	158	158	158	159	150	187	148	164	142	172	171	139	167	173	144	129	171	367	150	155	158	257	192	176	150	163	115	166	189	179	129	151	112	189	133	151	239	160	137	147	155	155	190	150	148	148	157
SAMEA13959333	192	193	193	193	193	194	191	228	181	205	185	213	212	172	210	218	185	180	206	408	191	196	199	290	233	208	191	204	160	207	222	224	174	192	149	230	176	192	278	193	188	188	190	190	232	191	189	189	198
SAMEA13959343	230	231	231	231	231	232	226	257	223	239	227	246	246	214	243	252	217	213	240	441	225	226	229	332	267	251	224	234	194	241	264	257	208	226	191	264	208	226	243	235	222	220	228	228	266	225	223	223	231
SAMEA13959354	232	233	233	233	233	234	227	263	225	241	229	245	248	216	244	254	221	216	245	442	227	231	234	334	269	253	225	239	196	243	266	258	210	228	193	266	210	228	210	237	224	224	230	230	268	227	225	225	232
SAMEA13959355	238	239	239	239	239	240	233	269	231	247	235	251	254	222	250	260	227	222	251	448	233	237	240	340	275	259	231	245	202	249	272	264	216	234	199	272	216	234	216	243	230	230	236	236	274	233	231	231	238
SAMEA13959356	246	247	247	247	247	248	241	277	239	255	243	259	262	230	258	268	235	230	259	456	241	245	248	348	283	267	239	253	210	257	280	272	224	242	207	280	224	242	224	251	238	238	244	244	282	241	239	239	246
SAMEA13959360	188	189	189	189	189	190	186	220	185	201	189	208	208	176	205	213	181	176	198	403	187	188	191	294	229	212	186	196	156	203	226	219	170	188	153	226	172	188	273	197	184	183	186	186	228	187	185	185	193
SAMEA13959361	186	187	187	187	187	188	176	218	183	199	179	198	206	174	203	211	179	174	196	401	185	186	181	292	227	202	184	194	154	201	224	217	168	186	151	224	170	178	271	187	182	181	184	184	226	185	183	183	191
SAMEA13959364	179	180	180	180	180	181	174	209	170	186	170	194	193	161	191	191	166	157	193	389	172	177	180	279	214	198	172	185	133	188	211	201	139	173	130	211	155	173	261	182	165	169	177	177	205	172	170	170	179
SAMEA13959369	173	174	174	174	174	175	172	209	170	186	174	194	193	161	191	199	166	159	187	389	172	177	180	279	214	197	172	185	141	188	211	204	155	173	138	210	157	173	259	182	169	169	171	171	213	172	170	170	179
SAMEA13959373	196	197	197	197	197	198	189	226	178	203	179	209	210	170	208	208	183	174	210	406	189	194	197	288	231	207	189	202	154	205	220	209	166	188	143	228	172	190	278	191	182	186	194	194	230	189	187	187	196
SAMEA13959377	149	150	150	150	150	151	144	179	140	156	140	164	163	129	161	161	136	127	163	359	142	147	150	249	184	168	142	155	103	158	181	171	109	143	100	181	125	143	231	152	135	139	147	147	175	142	140	140	149
SAMEA13959378	159	160	160	160	160	161	146	189	142	166	134	166	173	131	171	171	146	137	173	369	152	157	152	251	194	162	152	165	113	168	183	181	119	153	102	191	135	145	241	146	145	149	157	157	185	152	150	150	159
SAMEA14252881	155	156	156	156	156	157	150	185	146	162	98	170	169	137	167	171	142	123	169	365	148	153	156	255	190	174	148	161	113	164	187	177	119	149	110	187	131	149	237	158	135	145	153	153	181	148	146	146	155
SAMEA14252882	181	182	182	182	182	183	176	211	172	188	166	196	195	161	193	197	168	153	195	391	174	179	182	281	216	200	174	187	139	190	213	203	153	175	136	213	157	175	263	184	127	171	179	179	215	174	172	172	181
SAMEA8457514	178	179	179	179	179	180	171	207	169	185	169	191	192	160	188	190	165	156	191	386	171	175	178	278	213	197	169	183	132	187	210	198	138	172	129	210	154	172	258	181	164	168	176	176	204	171	169	169	176
SAMEA9800504	158	159	159	159	159	160	153	188	149	165	153	173	172	76	170	178	145	140	172	368	151	156	159	258	193	177	151	164	120	167	190	184	134	152	117	190	136	152	240	161	148	146	156	156	192	151	149	149	158
SAMEA9800570	147	148	148	148	148	149	144	179	140	156	144	164	163	131	161	169	98	131	163	359	142	147	150	249	184	168	142	155	111	158	181	175	125	143	108	181	127	143	231	152	139	101	147	147	183	104	102	102	111
SAMEA9800573	158	159	159	159	159	160	153	188	149	165	153	173	172	76	170	178	145	140	172	368	151	156	159	258	193	177	151	164	120	167	190	184	134	152	117	190	136	152	240	161	148	146	156	156	192	151	149	149	158
SAMEA9800611	247	248	248	248	248	249	236	279	240	256	236	256	263	231	261	269	236	231	261	459	242	247	242	349	284	260	242	255	211	258	281	275	225	243	208	281	227	235	261	242	239	239	245	245	283	242	240	240	249
SAMN17981817	182	183	183	183	183	184	183	216	179	195	183	203	202	170	200	207	175	170	166	398	181	186	189	288	223	207	181	194	150	197	220	212	164	182	147	216	166	182	268	191	178	178	150	150	222	181	179	179	188
SAMN24256183	158	159	159	159	159	160	151	187	149	165	153	171	172	140	168	178	35	140	171	366	151	155	158	258	193	177	149	163	120	167	190	182	134	152	117	190	136	152	238	161	148	44	154	154	192	103	101	101	108
SAMN24256184	194	195	195	195	195	196	189	146	185	201	189	131	130	176	128	214	181	176	208	378	187	192	195	294	151	213	161	200	156	203	148	220	162	188	153	148	172	188	276	171	184	184	192	192	142	187	185	185	194
SAMN24256185	210	211	211	211	211	212	207	164	201	219	207	149	148	194	146	232	199	194	226	396	205	210	213	312	169	231	179	218	174	221	166	238	188	206	171	164	190	206	294	189	202	202	210	210	168	205	203	203	212
SAMN24256192	185	186	186	186	186	187	180	137	176	192	180	122	121	167	119	205	172	167	199	369	178	183	186	285	142	204	152	191	147	194	139	211	161	179	144	139	163	179	267	162	175	175	183	183	141	178	176	176	185
SAMN25041863	159	160	160	160	160	161	152	188	130	104	154	172	173	141	169	179	146	139	172	367	90	156	159	197	194	116	150	164	121	106	191	183	135	91	118	191	137	153	239	162	149	149	157	157	193	152	150	150	157
SAMN25184611	210	211	211	211	211	212	199	145	203	219	199	123	130	194	128	232	199	194	225	396	205	210	205	312	169	223	179	218	174	221	166	238	188	206	171	147	190	198	294	181	202	202	209	209	150	205	203	203	212
SAMN25184617	174	175	175	175	175	176	167	107	165	181	169	91	92	156	84	194	161	154	187	356	167	171	174	274	131	193	139	179	136	183	128	198	150	168	133	110	152	168	254	151	164	164	172	172	86	167	165	165	172
SAMN26816067	163	164	164	164	164	165	158	193	92	150	158	178	177	145	175	182	150	145	177	373	136	161	164	243	198	162	156	169	125	152	195	189	139	137	122	195	141	157	245	166	153	153	161	161	197	156	154	154	163
SAMN26816068	159	160	160	160	160	161	154	189	88	146	154	174	173	141	171	178	146	141	173	369	132	157	160	239	194	158	152	165	121	148	191	185	135	133	118	191	137	153	241	162	149	149	157	157	193	152	150	150	159
SAMN26816069	163	164	164	164	164	165	158	193	92	150	158	178	177	145	175	182	150	145	177	373	136	161	164	243	198	162	156	169	125	152	195	189	139	137	122	195	141	157	245	166	153	153	161	161	197	156	154	154	163
SAMN26816070	164	165	165	165	165	166	159	194	85	151	151	179	178	138	176	183	151	146	178	374	137	162	165	236	199	155	157	170	126	153	188	190	140	138	115	196	142	158	246	159	154	154	162	162	198	157	155	155	164
SAMN26816071	164	165	165	165	165	166	159	194	85	151	151	179	178	138	176	183	151	146	178	374	137	162	165	236	199	155	157	170	126	153	188	190	140	138	115	196	142	158	246	159	154	154	162	162	198	157	155	155	164
SAMN26816072	168	169	169	169	169	170	163	198	89	155	155	183	182	142	180	187	155	150	182	378	141	166	169	240	203	159	161	174	130	157	192	194	144	142	119	200	146	162	250	163	158	158	166	166	202	161	159	159	168
SAMN26816073	159	160	160	160	160	161	154	189	88	146	154	174	173	141	171	178	146	141	173	369	132	157	160	239	194	158	152	165	121	148	191	185	135	133	118	191	137	153	241	162	149	149	157	157	193	152	150	150	159
SAMN26816074	161	162	162	162	162	163	156	191	90	148	156	176	175	143	173	180	148	143	175	371	134	159	162	241	196	160	154	167	123	150	193	187	137	135	120	193	139	155	243	164	151	151	159	159	195	154	152	152	161
SAMN26816075	161	162	162	162	162	163	156	191	90	148	156	176	175	143	173	180	148	143	175	371	134	159	162	241	196	160	154	167	123	150	193	187	137	135	120	193	139	155	243	164	151	151	159	159	195	154	152	152	161
SAMN26937857	226	227	227	227	227	228	215	258	219	235	215	235	242	210	240	248	215	210	240	438	221	226	221	328	263	237	221	234	190	237	260	252	204	222	187	260	206	212	242	221	218	218	224	224	262	221	219	219	228
SAMN28174100	162	163	163	163	163	164	157	166	153	169	157	151	150	144	148	182	149	144	176	346	155	160	163	262	171	181	129	168	124	171	168	188	138	156	121	168	140	156	242	37	152	152	158	158	170	155	153	153	162
SAMN28174101	166	167	167	167	167	168	153	170	157	173	153	147	154	148	152	186	153	148	180	350	159	164	159	266	175	177	133	172	128	175	172	192	142	160	125	172	144	152	246	33	156	156	162	162	174	159	157	157	166
SAMN28747366	184	185	185	185	185	186	172	215	176	192	172	192	199	167	197	205	150	167	199	395	178	183	178	285	220	196	178	191	147	194	217	211	153	179	144	217	163	171	267	180	175	153	183	183	211	156	154	154	163
SAMN28955526	224	225	225	225	225	226	213	256	217	233	213	233	240	208	238	246	213	208	238	436	219	224	219	326	261	235	219	232	188	235	258	250	202	220	185	258	204	210	240	219	216	216	222	222	260	219	217	217	226
SAMN28955527	220	221	221	221	221	222	217	252	213	229	217	237	236	204	234	242	209	204	234	432	215	220	223	322	257	239	215	228	184	231	254	246	198	216	181	254	200	214	236	223	212	212	218	218	256	215	213	213	222
SAMN28955528	223	224	224	224	224	225	212	255	216	232	212	232	239	207	237	245	212	207	237	435	218	223	218	325	260	234	218	231	187	234	257	249	201	219	184	257	203	209	239	218	215	215	221	221	259	218	216	216	225
SAMN30274883	200	201	201	201	201	202	195	152	191	207	195	137	136	182	134	220	187	182	214	384	193	198	201	300	105	219	167	206	162	209	102	226	176	194	159	154	178	193	282	175	190	190	198	198	156	193	191	191	200
SAMN30274884	218	219	219	219	219	220	219	252	215	231	219	239	238	206	236	244	211	206	216	434	217	222	225	324	259	243	217	230	184	233	256	250	200	218	181	254	202	218	304	225	214	214	200	200	258	217	215	215	224
SAMN30274886	154	155	155	155	155	156	147	183	145	161	95	167	168	136	164	170	141	122	167	362	147	151	154	253	189	173	145	159	112	163	186	174	126	148	109	186	130	148	234	157	134	144	152	152	188	147	145	145	152
SAMN30274887	193	194	194	194	194	195	188	127	174	200	180	112	111	167	109	213	180	175	207	377	186	191	194	285	150	204	160	199	155	202	139	219	169	187	144	129	171	187	275	162	183	183	191	191	131	186	184	184	193
SAMN30274888	164	165	165	165	165	166	159	194	127	115	151	179	178	138	176	184	151	146	178	374	101	162	165	200	199	119	157	170	126	117	188	190	140	102	115	196	142	158	246	159	154	154	162	162	198	157	155	155	164
SAMN30274889	177	178	178	178	178	179	162	206	148	128	164	182	191	159	187	197	164	159	190	385	114	174	169	221	212	132	168	182	139	130	209	201	153	115	136	209	155	161	257	172	167	167	175	175	211	170	168	168	175
SAMN30274890	167	168	168	168	168	169	162	198	140	120	164	182	183	151	179	189	156	151	182	377	106	166	169	213	204	132	160	174	131	122	201	191	145	107	128	201	147	163	249	170	159	159	167	167	203	162	160	160	167
SAMN30274891	129	130	130	130	130	131	168	203	164	180	168	188	187	155	185	193	160	155	181	383	166	171	174	273	208	192	166	177	135	182	205	199	149	167	132	205	151	167	247	174	163	163	165	165	207	166	164	164	173
SAMN30274892	175	176	176	176	176	177	162	206	148	128	164	182	191	159	187	197	164	159	190	385	114	174	169	221	212	132	168	182	139	130	209	201	153	115	136	209	155	163	257	170	167	167	175	175	211	170	168	168	175
SAMN30274894	185	186	186	186	186	187	176	218	182	198	178	196	205	173	201	211	178	173	190	399	184	188	183	291	224	202	182	196	153	200	221	215	167	185	150	221	169	177	269	186	181	181	175	175	225	184	182	182	189
SAMN30383139	125	126	126	126	126	127	126	161	122	138	126	146	145	113	143	151	118	113	139	341	124	129	132	231	166	150	124	137	93	140	163	157	99	125	90	163	109	125	211	134	121	121	123	123	157	124	122	122	131
SAMN30816129	164	165	165	165	165	166	153	193	155	171	159	177	178	146	174	182	151	146	177	372	157	161	164	262	199	183	155	167	124	173	196	188	138	158	121	196	142	158	244	167	154	154	162	162	198	157	155	155	162
SAMN31269458	215	216	216	216	216	217	202	149	198	222	194	126	133	189	127	235	202	197	229	399	208	213	208	307	172	218	182	221	177	224	161	241	183	209	166	151	193	201	297	176	205	205	213	213	59	208	206	206	215
SAMN31269462	206	207	207	207	207	208	201	140	197	213	201	125	124	188	118	226	193	188	220	390	199	204	207	306	163	225	173	212	168	215	160	232	174	200	165	142	183	200	288	183	196	196	204	204	50	199	197	197	206
SAMN31269464	209	210	210	210	210	211	204	143	200	216	204	128	127	191	121	229	196	191	223	393	202	207	210	309	166	228	176	215	171	218	163	235	177	203	168	145	186	203	291	186	199	199	207	207	53	202	200	200	209
SAMN32151078	251	252	252	252	252	253	246	282	236	260	240	266	267	227	263	273	240	235	264	461	246	250	253	345	288	264	244	258	215	262	277	277	229	247	204	285	229	247	229	248	243	243	249	249	287	246	244	244	251
SAMN33797289	235	236	236	236	236	237	232	267	228	244	232	252	251	219	247	257	224	219	249	447	230	235	238	337	272	256	230	243	199	246	269	263	213	231	196	269	215	231	249	238	227	227	233	233	271	230	228	228	237
SAMN34098886	223	224	224	224	224	225	212	255	216	232	212	232	239	207	237	245	212	207	237	435	218	223	218	325	260	234	218	231	187	234	257	249	201	219	184	257	203	209	239	218	215	215	221	221	259	218	216	216	225
SAMN34258006	130	131	131	131	131	132	131	166	119	143	123	151	150	110	148	156	123	118	144	346	129	134	137	228	171	147	129	142	98	145	160	162	112	130	87	168	114	128	216	131	126	126	128	128	170	125	123	123	134
SAMN34411498	179	180	180	180	180	181	180	213	168	192	172	200	199	159	197	205	171	167	177	395	178	181	184	277	220	196	178	191	147	194	209	211	161	179	136	213	161	179	265	180	175	174	160	160	219	178	176	176	185
SAMN35037654	194	195	195	195	195	196	179	197	177	201	173	173	182	168	178	214	181	176	207	376	187	191	186	286	203	197	159	199	156	203	192	218	170	188	145	200	172	180	272	69	184	184	190	190	202	187	185	185	192
SAMN36470478	165	166	166	166	166	167	160	195	156	172	160	180	179	147	177	185	130	145	179	375	158	163	166	265	200	184	158	171	127	174	197	191	141	159	124	197	143	159	247	168	155	133	163	163	199	136	134	134	143
SAMN36687980	144	145	145	145	145	146	139	174	135	151	129	159	158	126	156	160	131	116	158	354	137	142	145	244	179	163	137	150	102	153	176	166	116	138	99	176	120	138	226	147	124	134	142	142	178	137	135	135	144
SRR10160929	162	163	163	163	163	164	161	198	159	175	163	183	182	150	180	188	155	150	176	378	161	166	169	268	203	186	161	174	130	177	200	194	144	162	127	200	146	162	248	171	158	158	160	160	202	161	159	159	168
SRR10160930	173	174	174	174	174	175	166	203	164	180	164	186	187	155	185	187	160	151	187	383	166	171	174	273	208	192	166	179	131	182	205	186	143	165	128	205	149	167	255	176	159	163	171	171	207	166	164	164	173
SRR10160931	178	179	179	179	179	180	165	208	169	185	161	185	192	160	190	190	165	156	192	388	171	176	171	278	213	189	171	184	132	187	210	200	138	172	129	210	154	164	260	173	164	168	176	176	204	171	169	169	178
SRR10160940	180	181	181	181	181	182	175	210	171	187	171	195	194	162	192	192	167	158	194	390	173	178	181	280	215	199	173	186	134	189	212	202	140	174	131	212	156	174	262	183	166	170	178	178	206	173	171	171	180
SRR10160941	171	172	172	172	172	173	166	201	154	178	154	186	185	145	183	183	158	149	185	381	164	169	172	263	206	182	164	177	125	180	195	193	139	165	114	203	147	165	253	166	157	161	169	169	205	164	162	162	171
SRR10223856	212	213	213	213	213	214	207	146	203	219	207	131	130	194	128	232	199	194	226	396	205	210	213	312	169	231	179	216	174	221	166	238	188	206	171	148	190	206	294	189	202	202	208	208	150	205	203	203	212
SRR10223857	212	213	213	213	213	214	207	146	203	219	207	131	130	194	128	232	199	194	226	396	205	210	213	312	169	231	179	218	174	221	166	238	188	206	171	148	190	206	294	189	202	202	208	208	150	205	203	203	212
SRR10223858	174	175	175	175	175	176	171	110	159	183	163	95	94	150	88	196	163	158	190	360	169	174	177	268	133	187	143	182	138	185	122	202	152	170	127	112	154	170	258	145	166	166	174	174	88	169	167	167	176
SRR10223859	193	194	194	194	194	195	182	147	186	202	182	124	131	177	129	213	182	177	209	379	188	193	188	295	152	206	162	201	157	204	149	221	171	189	154	146	173	181	277	164	185	185	193	193	151	188	186	186	195
SRR10223860	186	187	187	187	187	188	179	119	177	193	181	103	104	168	88	206	173	168	199	368	179	183	186	286	143	205	151	191	148	195	140	210	162	180	145	122	164	180	266	163	176	176	184	184	120	179	177	177	184
SRR10223861	183	184	184	184	184	185	178	135	174	190	178	120	119	165	117	203	170	165	197	367	176	181	184	283	110	202	150	189	145	192	107	209	159	177	142	137	161	176	265	160	173	173	181	181	139	176	174	174	183
SRR10223862	189	190	190	190	190	191	176	141	180	196	176	118	125	171	123	209	176	171	203	373	182	187	182	289	116	200	156	195	151	198	113	215	165	183	148	143	167	174	271	158	179	179	187	187	145	182	180	180	189
SRR10223864	206	207	207	207	207	208	200	136	197	213	201	114	114	188	121	226	193	188	216	389	199	200	203	306	163	225	172	208	168	215	160	231	182	200	165	104	184	200	287	183	196	196	204	204	144	199	197	197	205
SRR10223866	183	184	184	184	184	185	170	135	174	190	170	112	119	165	117	203	170	165	195	367	176	181	176	283	140	194	150	189	145	192	137	209	159	177	142	137	161	169	265	152	173	173	181	181	139	176	174	174	183
SRR10223867	168	169	169	169	169	170	155	102	159	175	155	79	86	150	84	188	155	150	182	352	161	166	161	268	125	179	135	174	130	177	122	194	144	162	127	104	146	154	250	137	158	158	166	166	106	161	159	159	168
SRR10377168	117	118	118	118	118	119	164	199	160	176	164	184	183	151	181	189	156	151	177	379	162	167	170	269	204	188	162	175	131	178	201	195	145	163	128	201	147	163	245	170	159	159	161	161	203	162	160	160	169
SRR10906114	188	189	189	189	189	190	173	217	151	139	167	193	202	162	198	208	175	170	201	396	125	185	180	224	223	135	179	191	150	141	212	212	164	124	139	220	166	174	268	175	178	178	186	186	222	181	179	179	186
SRR11725286	170	171	171	171	171	172	163	199	161	177	161	183	184	152	180	182	157	148	183	378	163	167	170	270	205	189	161	175	124	179	202	190	138	164	121	202	146	164	250	171	156	160	168	168	204	163	161	161	168
SRR12102921	212	213	213	213	213	214	207	146	203	219	207	131	130	194	124	232	199	194	226	396	205	210	213	312	169	231	179	218	174	221	166	238	180	206	171	148	190	206	294	189	202	202	210	210	78	205	203	203	212
SRR12102922	212	213	213	213	213	214	207	146	203	219	207	131	130	194	124	232	199	194	226	396	205	210	213	312	169	231	179	218	174	221	166	238	180	206	171	148	190	206	294	189	202	202	210	210	78	205	203	203	212
SRR12102923	180	181	181	181	181	182	175	210	151	167	175	195	194	162	192	200	167	162	194	389	153	178	181	260	215	179	173	186	142	169	212	203	148	152	139	212	158	174	262	183	170	170	178	178	206	173	171	171	180
SRR12102925	217	218	218	218	218	219	204	151	208	224	204	128	135	199	129	237	204	199	231	401	210	215	210	317	174	228	184	223	179	226	171	243	185	211	176	153	195	203	299	186	207	207	215	215	83	210	208	208	217
SRR12102926	213	214	214	214	214	215	208	147	204	220	208	132	131	195	125	233	200	195	227	397	206	211	214	313	170	232	180	219	175	222	167	239	181	207	172	149	191	207	295	190	203	203	211	211	79	206	204	204	213
SRR12233466	191	192	192	192	192	193	178	141	182	198	178	120	127	173	125	211	178	173	204	375	184	189	184	291	118	202	158	197	153	200	115	216	167	183	150	145	169	176	273	160	181	181	189	189	147	184	182	182	191
SRR12233467	194	195	195	195	195	196	181	144	185	201	181	123	130	176	128	214	181	176	207	378	187	192	187	294	121	205	161	200	156	203	118	219	170	186	153	148	172	179	276	163	184	184	192	192	150	187	185	185	194
SRR12233472	190	191	191	191	191	192	185	140	173	197	177	127	126	164	124	210	177	172	203	374	183	188	191	282	117	201	157	196	152	199	106	215	166	182	141	144	168	183	272	159	180	180	188	188	146	183	181	181	190
SRR12233517	161	162	162	162	162	163	152	191	144	168	148	176	173	135	173	181	148	143	175	369	154	159	162	253	196	171	154	167	123	170	185	187	137	155	112	191	139	155	243	156	151	151	159	159	195	154	152	152	161
SRR12233557	151	152	152	152	152	153	146	181	134	158	134	166	165	125	163	169	138	131	165	361	144	147	150	243	186	162	144	157	111	160	175	175	125	145	100	183	47	145	231	146	139	141	149	149	185	144	142	142	151
SRR12233561	187	188	188	188	188	189	182	137	178	194	182	124	123	169	121	207	174	169	200	371	180	185	188	287	114	206	154	193	149	196	111	212	163	179	146	141	165	180	269	164	177	177	185	185	143	180	178	178	187
SRR12233564	188	189	189	189	189	190	183	138	179	195	183	125	124	170	122	208	175	170	201	372	181	186	189	288	115	207	155	194	150	197	112	213	164	180	147	142	166	181	270	165	178	178	186	186	144	181	179	179	188
SRR12233567	186	187	187	187	187	188	181	136	177	193	181	123	122	168	120	206	173	168	199	370	179	184	187	286	113	205	153	192	148	195	110	211	162	178	145	140	164	179	268	163	176	176	184	184	142	179	177	177	186
SRR12517481	227	228	228	228	228	229	214	161	218	234	214	138	145	209	143	247	214	209	241	411	220	225	220	327	184	238	194	233	189	236	180	253	195	221	186	163	205	213	307	194	217	217	225	225	157	220	218	218	227
SRR12678421	244	245	245	245	245	246	232	271	237	253	233	252	260	228	257	266	231	227	254	455	239	240	235	346	281	257	238	248	208	255	278	271	222	240	205	278	222	232	255	241	236	234	242	242	280	239	237	237	245
SRR12783052	190	191	191	191	191	192	177	220	161	177	177	197	204	172	202	210	177	172	204	400	163	188	183	270	225	181	183	196	152	179	222	215	158	162	149	222	168	175	272	185	180	180	188	188	216	183	181	181	190
SRR12783059	221	222	222	222	222	223	216	251	192	208	216	236	235	203	233	241	208	203	235	431	194	219	222	299	256	220	214	227	183	210	253	246	189	193	180	253	199	215	303	224	211	211	219	219	247	214	212	212	221
SRR12783060	168	169	169	169	169	170	161	197	139	155	163	181	182	150	178	188	155	150	181	376	141	165	168	248	203	167	159	173	130	157	200	191	136	140	127	200	146	162	248	171	158	158	166	166	194	161	159	159	166
SRR12902736	185	186	186	186	186	187	178	214	156	134	180	198	199	167	195	205	172	167	198	393	122	182	185	229	220	148	176	190	145	138	217	209	161	123	142	217	163	179	265	188	175	175	183	183	219	178	176	176	183
SRR12921204	167	168	168	168	168	169	162	197	158	174	162	182	181	149	179	187	132	149	181	377	160	165	168	267	202	186	160	173	129	176	199	193	143	161	126	199	145	161	249	170	157	135	165	165	201	138	136	136	145
SRR12977022	219	220	220	220	220	221	214	153	210	226	214	138	137	201	131	239	206	201	233	403	212	217	220	319	176	238	186	225	181	228	173	245	187	213	178	155	197	213	301	196	209	209	217	217	85	212	210	210	219
SRR13075498	166	167	167	167	167	168	161	196	137	117	161	181	180	148	178	186	153	148	180	376	103	164	167	210	201	129	159	172	128	119	198	192	142	104	125	198	144	160	248	169	156	156	164	164	200	159	157	157	166
SRR13254190	184	185	185	185	185	186	170	209	175	191	171	189	197	166	194	204	171	166	194	392	177	178	173	284	218	195	175	186	146	193	215	209	160	178	143	215	160	170	265	178	174	174	182	182	217	177	175	175	183
SRR13254191	197	198	198	198	198	199	184	149	188	204	184	126	133	179	131	216	184	179	211	381	190	195	190	297	154	208	164	203	159	206	151	221	173	191	156	151	175	183	279	164	187	187	195	195	153	190	188	188	197
SRR13254192	172	173	173	173	173	174	159	106	163	179	159	83	90	154	88	192	159	154	186	356	165	170	165	272	129	183	139	178	134	181	126	198	148	166	131	108	150	158	254	141	162	162	170	170	110	165	163	163	172
SRR13254193	153	154	154	154	154	155	140	183	144	160	130	160	167	135	165	169	140	125	167	363	146	151	146	253	188	164	146	159	111	162	185	175	125	147	108	185	129	139	235	148	133	143	151	151	187	146	144	144	153
SRR13254194	170	171	171	171	171	172	163	199	99	157	165	183	184	152	180	189	157	152	183	378	143	167	170	250	205	169	161	175	132	159	202	194	146	144	129	202	148	164	250	173	160	160	168	168	204	163	161	161	168
SRR13254195	179	180	180	180	180	181	174	113	170	186	174	98	97	161	91	199	166	161	193	363	172	177	180	279	136	198	146	185	141	188	133	205	155	173	138	115	156	173	261	156	169	169	177	177	107	172	170	170	179
SRR13254196	164	165	165	165	165	166	157	193	155	171	149	177	178	146	174	180	151	136	177	372	157	161	164	262	199	183	155	169	122	173	196	184	136	158	119	196	140	158	244	167	144	154	162	162	198	157	155	155	162
SRR13254197	196	197	197	197	197	198	191	148	187	203	191	133	132	178	130	216	183	178	210	380	189	194	197	296	101	215	163	202	158	205	98	222	164	190	155	150	174	189	278	173	186	186	194	194	144	189	187	187	196
SRR13254198	188	189	189	189	189	190	175	140	179	195	175	117	124	170	122	208	175	170	202	372	181	186	181	288	115	199	155	194	150	197	112	214	164	182	147	142	166	173	270	157	178	178	186	186	144	181	179	179	188
SRR13254199	190	191	191	191	191	192	177	142	181	197	177	119	126	172	124	210	177	172	204	374	183	188	183	290	117	201	157	196	152	199	114	216	166	184	149	144	168	175	272	159	180	180	188	188	146	183	181	181	190
SRR13638371	183	184	184	184	184	185	170	213	154	170	170	190	197	165	195	203	170	165	197	393	156	181	176	263	218	174	176	189	145	172	215	208	151	155	142	215	161	169	265	178	173	173	181	181	209	176	174	174	183
SRR13638373	180	181	181	181	181	182	173	209	151	167	175	193	194	162	190	200	167	162	193	388	153	177	180	260	215	179	171	185	142	169	210	203	148	152	139	212	158	174	260	183	170	170	178	178	206	173	171	171	178
SRR13638374	202	203	203	203	203	204	187	231	165	189	181	207	216	176	212	222	189	184	215	410	175	199	194	274	237	185	193	207	164	191	224	225	170	174	153	234	180	188	282	189	192	192	200	200	228	195	193	193	200
SRR13673913	194	195	195	195	195	196	189	222	177	201	181	209	208	168	206	214	181	176	207	404	187	160	163	286	229	205	187	168	156	203	218	220	170	188	145	226	172	154	276	189	184	184	192	192	228	187	185	185	194
SRR13673914	189	190	190	190	190	191	184	217	180	196	184	204	203	171	201	209	176	171	202	399	182	155	158	289	224	208	182	163	151	198	221	215	165	183	148	221	167	149	271	192	179	179	187	187	223	182	180	180	189
SRR13673917	189	190	190	190	190	191	184	217	180	196	184	204	203	171	201	209	176	171	202	399	182	155	158	289	224	208	182	163	151	198	221	215	165	183	148	221	167	149	271	192	179	179	187	187	223	182	180	180	189
SRR13674006	159	160	160	160	160	161	154	190	132	112	156	174	175	143	171	181	148	143	174	369	98	158	161	205	196	124	152	166	123	114	193	185	137	99	120	193	139	155	241	162	151	151	159	159	195	154	152	152	159
SRR13827377	229	230	230	230	230	231	218	261	222	238	218	238	245	213	243	251	218	213	243	441	224	229	224	331	266	240	224	237	193	240	263	255	207	225	190	263	209	215	245	224	221	221	227	227	265	224	222	222	231
SRR14402525	256	257	257	257	257	258	251	286	227	207	251	271	270	238	268	276	243	238	270	466	193	254	257	300	291	219	249	262	218	209	288	282	232	194	215	288	234	250	338	259	246	246	254	254	290	249	247	247	256
SRR14449395	195	196	196	196	196	197	190	129	186	202	190	104	71	177	111	215	182	177	209	379	188	193	196	295	152	214	162	201	157	204	149	221	171	189	154	121	173	189	277	172	185	185	193	193	133	188	186	186	195
SRR14450098	189	190	190	190	190	191	184	141	180	196	184	126	125	171	123	209	176	171	203	373	182	187	190	289	94	208	156	195	151	198	91	215	165	183	148	143	167	182	271	166	179	179	187	187	145	182	180	180	189
SRR14450206	216	217	217	217	217	218	211	168	207	223	211	153	152	198	150	236	203	198	230	400	209	214	217	316	121	235	183	222	178	223	118	242	184	210	175	170	194	209	298	191	206	206	214	214	164	209	207	207	216
SRR14450210	196	197	197	197	197	198	183	130	187	203	183	107	114	178	108	216	183	178	210	380	189	194	189	296	153	207	163	202	158	205	150	222	172	190	155	132	174	182	278	165	186	186	194	194	108	189	187	187	196
SRR14537205	169	170	170	170	170	171	156	199	160	176	156	176	183	151	181	189	108	151	183	379	162	167	162	269	204	180	162	175	131	178	201	195	145	163	128	201	147	155	251	164	159	111	167	167	203	104	102	102	111
SRR14537206	175	176	176	176	176	177	170	205	146	126	170	190	189	157	187	195	162	157	189	385	112	173	176	219	210	138	168	181	137	128	207	201	151	113	134	205	153	169	257	178	165	165	173	173	209	168	166	166	175
SRR14673451	251	252	252	252	252	253	246	283	244	260	248	268	267	235	265	273	240	235	265	463	246	251	254	353	288	272	246	259	215	262	285	279	229	247	212	285	231	247	267	254	243	243	249	249	287	246	244	244	253
SRR14829311	166	167	167	167	167	168	151	195	135	153	153	171	180	148	176	186	153	148	179	374	139	163	158	246	201	157	157	171	128	155	198	190	142	140	125	198	144	152	246	161	156	156	164	164	200	157	155	155	162
SRR15098041	176	177	177	177	177	178	171	206	147	163	171	191	190	158	188	196	163	158	190	386	149	174	177	256	211	175	169	182	138	165	208	201	144	148	135	208	154	170	258	179	166	166	174	174	202	169	167	167	176
SRR15430970	179	180	180	180	180	181	174	209	162	186	166	194	193	153	191	199	66	161	193	389	172	177	180	271	214	190	172	185	141	188	203	205	155	173	130	211	157	173	261	174	169	69	175	175	213	124	122	122	131
SRR15695667	163	164	164	164	164	165	162	199	160	176	164	184	183	151	181	189	156	151	177	379	162	167	170	269	204	187	162	175	131	178	201	195	145	163	128	201	147	163	249	172	159	159	161	161	203	162	160	160	169
SRR15695856	178	179	179	179	179	180	165	208	169	185	161	185	192	160	190	190	165	156	192	388	171	176	171	278	213	189	171	184	132	187	210	200	138	172	129	210	154	164	260	173	164	168	176	176	204	171	169	169	178
SRR15695939	167	168	168	168	168	169	162	197	158	174	158	182	181	149	179	179	154	145	181	377	160	165	168	267	202	186	160	173	121	176	199	189	135	161	118	199	143	161	249	170	153	157	165	165	201	160	158	158	167
SRR15851692	203	204	204	204	204	205	197	101	194	210	198	121	121	185	116	221	190	185	211	386	196	197	200	303	160	222	169	205	165	212	157	228	171	197	162	136	181	197	284	180	193	193	199	199	133	196	194	194	202
SRR16202816	222	223	223	223	223	224	211	254	215	231	211	231	238	206	236	244	211	206	236	434	217	222	217	324	259	233	217	230	186	233	256	248	200	218	183	256	202	208	238	217	214	214	220	220	258	217	215	215	224
SRR16202849	179	180	180	180	180	181	165	204	162	186	158	184	192	153	189	199	166	161	187	387	172	173	168	271	213	182	170	181	141	188	202	204	155	173	130	210	157	165	260	165	169	169	177	177	212	172	170	170	178
SRR16204347	167	168	168	168	168	169	162	197	88	154	154	182	181	141	179	186	154	149	181	377	140	165	168	239	202	158	160	173	129	156	191	193	143	141	118	199	145	161	249	162	157	157	165	165	201	160	158	158	167
SRR17204950	195	196	196	196	196	197	180	146	186	202	182	122	131	177	127	215	182	177	208	377	188	192	187	295	100	206	160	200	157	204	97	219	171	189	154	149	173	180	275	164	185	185	193	193	151	188	186	186	193
SRR17204951	187	188	188	188	188	189	180	138	178	194	182	122	123	169	119	207	174	169	200	369	180	184	187	287	92	206	152	192	149	196	89	211	163	181	146	141	165	180	267	164	177	177	185	185	143	180	178	178	185
SRR17302156	159	160	160	160	160	161	154	189	150	166	154	174	173	141	171	179	98	141	173	369	152	157	160	259	194	178	152	165	121	168	191	184	127	151	118	191	137	153	241	162	149	101	157	157	185	94	92	92	101
SRR17304172	157	158	158	158	158	159	152	187	148	164	152	172	171	133	169	177	144	139	171	367	150	155	158	257	192	174	150	163	119	166	189	181	125	151	116	189	135	151	239	160	147	147	155	155	183	150	148	148	157
SRR17431316	197	198	198	198	198	199	190	227	188	204	190	212	211	179	209	213	184	177	211	407	190	195	198	295	232	216	190	201	155	206	229	221	169	191	152	229	173	191	279	200	185	187	195	195	231	190	188	188	197
SRR17431321	189	190	190	190	190	191	182	216	160	140	184	200	201	171	197	209	176	171	202	395	126	186	189	233	222	152	178	194	151	142	219	213	165	127	148	219	167	183	269	188	179	179	187	187	221	182	180	180	187
SRR17431350	222	223	223	223	223	224	219	254	215	231	219	239	238	206	236	244	211	206	236	434	217	222	225	324	259	243	217	230	186	233	256	250	200	218	183	256	202	218	238	227	214	214	220	220	258	217	215	215	224
SRR17830940	186	187	187	187	187	188	181	216	177	193	177	201	200	168	198	198	173	164	200	396	179	184	187	286	221	205	179	192	140	195	218	208	146	180	137	218	162	180	268	189	172	176	184	184	212	179	177	177	186
SRR18207342	152	153	153	153	153	154	183	225	187	203	183	203	210	178	208	216	183	178	202	404	189	194	189	296	231	207	187	202	158	205	228	222	172	190	155	228	174	182	276	191	186	186	188	188	230	189	187	187	196
SRR18207344	162	163	163	163	163	164	193	235	197	213	193	213	220	188	218	226	193	188	212	414	199	204	199	306	241	217	197	212	168	215	238	232	182	200	165	238	184	192	286	201	196	196	198	198	240	199	197	197	206
SRR18209015	193	194	194	194	194	195	188	223	184	200	184	208	207	175	205	205	180	169	207	403	186	191	194	293	228	212	186	199	147	202	225	215	161	187	144	225	169	187	271	194	179	183	191	191	227	186	184	184	193
SRR18209021	197	198	198	198	198	199	184	131	188	204	184	98	73	179	113	217	184	179	211	381	190	195	190	297	154	208	164	203	159	206	151	223	173	191	156	123	175	183	279	166	187	187	195	195	135	190	188	188	197
SRR18209027	170	171	171	171	171	172	157	200	161	177	121	177	184	152	182	186	157	138	184	380	163	168	163	270	205	181	163	176	128	179	202	192	134	164	125	202	146	156	252	165	150	160	168	168	196	163	161	161	170
SRR18209082	178	179	179	179	179	180	165	208	161	185	153	185	192	152	190	190	165	156	192	388	171	176	171	270	213	181	171	184	132	187	202	200	146	172	121	210	154	164	258	165	164	168	176	176	212	171	169	169	178
SRR18209134	189	190	190	190	190	191	174	140	172	196	168	116	125	163	121	209	176	171	202	371	182	186	181	281	94	192	154	194	151	198	83	213	165	183	140	143	167	172	269	150	179	179	187	187	145	180	178	178	187
SRR18209188	168	169	169	169	169	170	161	197	151	175	151	181	182	142	178	180	155	146	181	376	161	165	168	260	203	179	159	173	122	177	192	188	136	162	111	200	144	162	248	163	154	158	166	166	202	161	159	159	166
SRR2098776	171	172	172	172	172	173	164	104	162	178	166	88	89	153	81	191	158	153	184	353	164	168	171	271	128	190	136	176	133	180	125	195	147	165	130	107	149	165	251	148	161	161	169	169	99	164	162	162	169
SRR4036805	162	163	163	163	163	164	146	191	145	169	141	167	176	136	172	182	149	144	175	370	155	159	154	254	197	165	153	167	124	171	186	186	138	156	113	194	140	148	242	149	152	152	160	160	196	155	153	153	160
SRR4036806	152	153	153	153	153	154	137	182	143	159	135	159	166	134	164	156	139	130	166	362	145	150	145	250	187	163	145	156	98	161	184	174	112	146	95	184	128	138	234	145	138	142	150	150	186	145	143	143	152
SRR4036807	168	169	169	169	169	170	163	172	157	175	161	157	156	148	154	188	155	150	182	352	161	166	169	266	177	185	135	174	130	177	172	194	136	162	125	174	146	162	248	121	158	158	166	166	168	161	159	159	168
SRR4302285	178	179	179	179	179	180	165	208	169	185	161	185	192	160	190	190	165	156	192	388	171	176	171	278	213	189	171	184	132	187	210	200	138	172	129	210	154	164	260	173	164	168	176	176	204	171	169	169	178
SRR5082328	258	259	259	259	259	260	255	290	243	267	247	275	274	234	272	280	247	242	272	470	253	258	261	352	295	271	253	266	222	269	284	286	228	254	211	292	238	254	274	255	250	250	256	256	286	253	251	251	260
SRR5082338	251	252	252	252	252	253	240	283	236	260	232	260	267	227	265	273	240	235	265	463	246	249	244	345	288	256	246	259	215	262	277	279	229	247	204	285	231	239	265	240	243	243	249	249	287	246	244	244	253
SRR5082339	240	241	241	241	241	242	229	272	233	249	229	249	256	224	254	262	229	224	254	452	235	238	233	342	277	253	235	248	204	251	274	268	218	236	201	274	220	228	254	237	232	232	238	238	276	235	233	233	242
SRR5082357	145	146	146	146	146	147	140	175	136	152	140	160	159	37	157	165	132	127	159	354	138	143	146	245	180	164	137	151	107	154	177	171	121	139	104	177	123	139	227	148	135	135	143	143	179	138	136	136	145
SRR5082361	163	164	164	164	164	165	158	193	154	170	154	178	177	145	175	175	150	141	177	373	156	161	164	263	198	182	156	169	117	172	195	185	131	157	114	195	139	157	245	166	149	153	161	161	197	156	154	154	163
SRR5082362	234	235	235	235	235	236	223	264	219	243	215	243	250	210	248	256	223	218	248	446	229	234	229	328	271	239	229	242	198	245	260	262	212	230	187	268	214	222	248	221	226	226	232	232	270	229	227	227	236
SRR5082364	164	165	165	165	165	166	159	194	155	171	155	179	178	146	176	176	151	142	178	374	157	162	165	264	199	183	157	170	118	173	196	186	132	158	115	196	140	158	246	167	150	154	162	162	198	157	155	155	164
SRR5082367	210	211	211	211	211	212	197	164	203	219	199	141	148	194	146	228	199	194	226	396	205	210	205	310	169	223	179	216	172	221	166	238	178	206	169	163	190	198	294	181	202	202	210	210	160	205	203	203	212
SRR5082369	230	231	231	231	231	232	227	262	223	239	227	247	246	214	244	252	219	214	244	442	225	230	233	332	267	251	225	238	194	241	264	258	208	226	191	264	210	226	246	233	222	222	228	228	266	225	223	223	232
SRR5082371	185	186	186	186	186	187	180	189	176	192	180	174	173	167	171	205	172	167	199	369	178	183	186	285	194	204	152	191	147	194	191	209	161	179	144	191	163	179	265	68	175	175	181	181	193	178	176	176	185
SRR5082374	183	184	184	184	184	185	178	135	174	190	178	120	119	165	117	203	170	165	197	367	176	181	184	283	88	202	150	189	145	192	85	209	159	177	142	137	161	176	265	160	173	173	181	181	139	176	174	174	183
SRR5082377	238	239	239	239	239	240	233	268	229	245	229	251	252	220	250	254	225	216	252	448	231	236	239	338	273	257	231	244	194	247	270	240	202	232	191	270	214	232	320	241	224	228	236	236	264	231	229	229	238
SRR5082378	188	189	189	189	189	190	183	218	179	195	179	203	202	170	200	200	175	166	202	398	181	186	189	288	223	207	181	194	142	197	220	210	156	182	139	220	164	182	270	191	174	178	186	186	222	181	179	179	188
SRR5082380	159	160	160	160	160	161	152	188	150	166	100	172	173	141	169	175	146	127	172	367	152	156	159	258	194	178	150	164	117	168	191	177	123	153	114	191	135	153	239	162	139	149	157	157	185	152	150	150	157
SRR5137059	182	183	183	183	183	184	176	212	153	169	177	197	196	164	194	202	169	164	196	392	155	180	183	262	217	181	175	188	144	171	214	207	150	154	141	214	160	176	264	185	172	172	180	180	208	175	173	173	182
SRR5713908	168	169	169	169	169	170	155	198	159	175	155	175	182	150	180	188	155	150	182	378	161	166	161	268	203	179	161	174	130	177	200	194	144	162	127	200	146	154	250	163	158	158	166	166	202	161	159	159	168
SRR5713909	175	176	176	176	176	177	170	205	166	182	170	190	189	157	187	195	162	157	189	385	168	173	176	275	210	194	168	181	137	184	207	201	151	169	134	207	153	169	257	178	165	165	173	173	209	168	166	166	175
SRR5713910	164	165	165	165	165	166	159	194	155	171	159	179	178	146	176	184	151	146	178	374	157	162	165	264	199	183	157	170	126	173	196	190	140	158	123	196	142	158	246	167	154	154	162	162	198	157	155	155	164
SRR5713912	158	159	159	159	159	160	145	188	149	165	145	165	172	140	170	178	123	138	172	368	151	156	151	258	193	169	151	164	120	167	190	184	134	152	117	190	136	144	240	153	148	126	156	156	192	129	127	127	136
SRR5713913	223	224	224	224	224	225	210	253	214	230	210	230	237	205	235	243	210	205	237	433	216	221	216	323	258	234	216	229	185	232	255	249	191	217	182	255	201	209	305	218	213	213	221	221	249	216	214	214	223
SRR5713914	138	139	139	139	139	140	133	168	129	145	123	153	152	120	150	154	125	110	152	348	131	136	139	238	173	157	131	144	96	147	170	160	110	132	93	170	114	132	220	141	118	128	136	136	172	131	129	129	138
SRR5713915	152	153	153	153	153	154	147	182	143	159	147	167	166	134	164	172	139	134	166	362	145	150	153	252	187	171	145	158	114	161	184	178	128	146	111	184	130	146	234	155	142	142	150	150	186	145	143	143	152
SRR5713916	164	165	165	165	165	166	151	194	155	171	151	171	178	146	176	184	129	146	178	374	157	162	157	264	199	175	157	170	126	173	196	190	140	158	123	196	142	150	246	159	154	132	162	162	198	135	133	133	142
SRR5713917	162	163	163	163	163	164	149	192	153	169	149	169	176	144	174	182	149	144	176	372	155	160	155	262	197	173	155	168	124	171	194	188	138	156	121	194	140	148	244	157	152	152	160	160	196	155	153	153	162
SRR5713918	210	211	211	211	211	212	205	240	193	217	197	225	224	184	222	230	197	192	224	420	203	208	211	302	245	221	203	216	172	219	234	236	186	204	161	242	188	204	292	205	200	200	208	208	244	203	201	201	210
SRR5713919	168	169	169	169	169	170	163	198	159	175	163	183	182	150	180	188	155	150	182	378	161	166	169	268	203	187	161	174	130	177	200	194	144	162	127	200	146	162	250	171	158	158	166	166	202	161	159	159	168
SRR5713920	159	160	160	160	160	161	154	189	150	166	154	174	173	141	171	179	146	141	173	369	152	157	160	259	194	178	152	165	121	168	191	185	135	153	118	191	137	153	241	162	149	149	157	157	193	152	150	150	159
SRR5713921	156	157	157	157	157	158	151	186	147	163	151	171	170	138	168	176	143	138	170	366	149	154	157	256	191	175	149	162	118	165	188	182	132	150	115	188	134	150	238	159	146	146	154	154	190	149	147	147	156
SRR5713922	160	161	161	161	161	162	155	190	151	167	155	175	174	142	172	180	147	142	174	370	153	158	161	260	195	179	153	166	122	169	192	186	136	154	119	192	138	154	242	163	150	150	158	158	194	153	151	151	160
SRR5809251	231	232	232	232	232	233	228	263	216	240	220	248	247	207	245	253	220	215	245	441	226	231	234	325	268	244	224	239	195	242	257	259	201	227	184	265	211	227	247	226	223	223	229	229	259	226	224	224	233
SRR5809254	227	228	228	228	228	229	224	259	220	236	224	244	243	211	241	249	216	211	241	437	222	227	230	329	264	248	220	235	191	238	261	255	197	223	188	261	207	223	243	230	219	219	225	225	255	222	220	220	229
SRR5809261	231	232	232	232	232	233	228	263	216	240	220	248	247	207	245	253	220	215	245	441	226	231	234	325	268	244	224	239	195	242	257	259	201	227	184	265	211	227	247	226	223	223	229	229	259	226	224	224	233
SRR5809266	231	232	232	232	232	233	228	263	216	240	220	248	247	207	245	253	220	215	245	441	226	231	234	325	268	244	224	239	195	242	257	259	201	227	184	265	211	227	247	226	223	223	229	229	259	226	224	224	233
SRR5809268	227	228	228	228	228	229	224	259	220	236	224	244	243	211	241	249	216	211	241	437	222	227	230	329	264	248	220	235	191	238	261	255	197	223	188	261	207	223	243	230	219	219	225	225	255	222	220	220	229
SRR5893942	212	213	213	213	213	214	207	146	203	219	207	131	130	194	128	232	199	194	226	396	205	210	213	312	169	231	179	218	174	221	166	238	188	206	171	148	190	206	294	189	202	202	208	208	150	205	203	203	212
SRR5893944	212	213	213	213	213	214	207	146	203	219	207	131	130	194	128	232	199	194	226	396	205	210	213	312	169	231	179	216	174	221	166	238	188	206	171	148	190	206	294	189	202	202	208	208	150	205	203	203	212
SRR5893947	262	263	263	263	263	264	257	293	255	271	259	275	278	246	274	284	251	246	275	472	257	261	264	364	299	283	255	269	226	273	296	288	240	258	223	296	240	258	240	267	254	254	260	260	298	257	255	255	262
SRR5893954	179	180	180	180	180	181	174	131	170	186	174	116	115	161	113	199	166	161	191	363	172	177	180	279	136	198	146	185	141	188	133	205	155	173	138	133	157	173	261	156	169	169	177	177	135	172	170	170	179
SRR5893955	174	175	175	175	175	176	163	110	167	183	163	87	94	158	88	196	163	158	190	360	169	174	169	276	133	187	143	182	138	185	130	202	152	170	135	112	154	162	258	145	166	166	174	174	88	169	167	167	176
SRR5893961	172	173	173	173	173	174	159	106	155	179	151	83	90	146	88	192	159	154	186	356	165	170	165	264	129	175	139	178	134	181	118	198	148	166	123	108	150	158	254	133	162	162	170	170	110	165	163	163	172
SRR5893980	186	187	187	187	187	188	179	119	177	193	181	103	104	168	88	206	173	168	199	368	179	183	186	286	143	205	151	191	148	195	140	210	162	180	145	122	164	180	266	163	176	176	184	184	120	179	177	177	184
SRR5934769	212	213	213	213	213	214	205	145	195	219	199	129	130	186	102	232	199	194	225	394	205	209	212	304	169	223	177	217	174	221	158	234	180	206	163	148	190	206	292	181	202	202	210	210	138	205	203	203	210
SRR6852562	165	166	166	166	166	167	160	195	156	172	160	180	179	147	177	185	42	147	179	375	158	163	166	265	200	184	158	171	127	174	197	191	141	159	124	197	143	159	247	168	155	51	161	161	199	110	108	108	117
SRR6955422	174	175	175	175	175	176	167	108	165	181	169	93	92	156	84	192	161	156	188	358	167	172	175	272	131	193	141	178	134	183	128	200	148	168	131	110	152	168	256	151	164	164	172	172	90	167	165	165	174
SRR6958734	198	199	199	199	199	200	193	132	189	205	193	107	106	180	114	218	185	180	212	382	191	194	197	298	155	217	165	204	160	207	152	224	174	192	157	124	174	192	280	175	188	188	196	196	136	191	189	189	198
SRR6958779	190	191	191	191	191	192	185	124	181	197	185	99	64	172	106	210	177	172	204	374	183	188	191	290	147	209	157	196	152	199	144	216	166	184	149	116	168	184	272	167	180	180	188	188	128	183	181	181	190
SRR7042835	193	194	194	194	194	195	180	145	184	200	180	122	129	175	127	213	180	175	207	377	186	191	186	293	128	204	160	199	155	202	125	218	169	185	152	147	171	179	275	162	183	183	191	191	149	186	184	184	193
SRR7042836	168	169	169	169	169	170	163	120	157	173	163	105	104	150	102	188	155	150	182	352	159	166	169	266	113	185	135	174	130	175	110	194	144	160	127	122	146	162	250	145	158	158	166	166	124	161	159	159	168
SRR7042837	192	193	193	193	193	194	187	144	183	199	187	129	128	174	126	212	179	174	206	376	185	190	193	292	143	211	159	198	154	201	140	218	168	186	151	146	170	186	274	169	182	182	190	190	148	185	183	183	192
SRR7042842	177	178	178	178	178	179	172	129	168	184	172	114	113	159	111	197	164	159	191	361	170	175	178	277	104	196	144	183	139	186	101	203	153	171	136	131	155	170	259	154	167	167	175	175	133	170	168	168	177
SRR8452419	173	174	174	174	174	175	160	203	144	160	160	180	187	155	185	193	160	155	187	383	146	171	166	253	208	164	166	179	135	162	205	198	141	145	132	205	151	159	255	168	163	163	171	171	199	166	164	164	173
SRR8452425	219	220	220	220	220	221	206	249	190	206	206	226	233	201	231	239	206	201	233	429	192	217	212	299	254	210	212	225	181	208	251	244	187	191	178	251	197	205	301	214	209	209	217	217	245	212	210	210	219
SRR8668707	117	118	118	118	118	119	164	199	160	176	164	184	183	151	181	189	156	151	177	379	162	167	170	269	204	188	162	175	131	178	201	195	145	163	128	201	147	163	245	170	159	159	161	161	203	162	160	160	169
SRR9208895	176	177	177	177	177	178	170	206	167	183	135	191	190	158	188	190	163	144	190	386	169	174	177	276	211	193	169	182	134	185	208	198	140	170	131	208	152	170	258	179	156	166	174	174	202	169	167	167	176
SRR9208896	281	282	282	282	282	283	276	215	272	288	276	200	199	263	193	301	268	263	295	465	274	279	282	381	238	300	248	287	243	290	235	307	257	275	240	217	259	275	363	258	271	271	279	279	133	274	272	272	281
SRR9208897	189	190	190	190	190	191	176	219	160	176	176	196	203	171	201	209	176	171	203	399	162	187	182	269	224	180	182	195	151	178	221	214	157	161	148	221	167	174	271	184	179	179	187	187	215	182	180	180	189
SRR9208900	222	223	223	223	223	224	217	156	213	229	217	141	140	204	134	242	209	204	236	406	215	220	223	322	179	241	189	228	184	231	176	248	190	216	181	158	200	216	304	199	212	212	220	220	36	215	213	213	222
SRR9208901	168	169	169	169	169	170	161	197	139	155	163	181	182	150	178	188	155	150	181	376	141	165	168	248	203	167	159	173	130	157	200	191	136	140	127	200	146	162	248	171	158	158	166	166	194	161	159	159	166
SRR9208903	206	207	207	207	207	208	201	140	189	213	193	125	124	180	118	226	193	188	220	390	199	204	207	298	163	217	173	212	168	215	152	232	182	200	157	142	184	200	288	175	196	196	204	204	28	199	197	197	206
SRR9208904	218	219	219	219	219	220	205	248	189	205	205	225	232	200	230	238	205	200	232	428	191	216	211	296	253	209	211	224	180	207	250	242	186	190	177	250	196	204	300	213	208	208	216	216	244	211	209	209	218
SRR9217807	178	179	179	179	179	180	165	208	169	185	161	185	192	160	190	190	165	156	192	388	171	176	171	278	213	189	171	184	132	187	210	200	138	172	129	210	154	164	260	173	164	168	176	176	204	171	169	169	178
SRR9217857	171	172	172	172	172	173	166	201	154	178	154	186	185	145	183	183	158	149	185	381	164	169	172	263	206	182	164	177	125	180	195	193	139	165	114	203	147	165	253	166	157	161	169	169	205	164	162	162	171
SRR9217868	173	174	174	174	174	175	166	203	164	180	164	186	187	155	185	187	160	151	187	383	166	171	174	273	208	192	166	179	131	182	205	186	143	165	128	205	149	167	255	176	159	163	171	171	207	166	164	164	173
SRR9217875	162	163	163	163	163	164	161	198	159	175	163	183	182	150	180	188	155	150	176	378	161	166	169	268	203	186	161	174	130	177	200	194	144	162	127	200	146	162	248	171	158	158	160	160	202	161	159	159	168
SRR9218215	289	290	290	290	290	291	284	321	282	298	286	306	305	273	303	309	276	273	303	501	284	289	292	389	326	310	284	295	251	300	323	317	257	285	248	323	267	285	269	294	281	279	287	287	317	284	282	282	291
SRR9858962	157	158	158	158	158	159	150	186	128	108	152	170	171	139	167	177	144	139	170	365	94	154	157	201	192	120	148	162	119	110	189	181	133	95	116	189	135	151	237	160	147	147	155	155	191	150	148	148	155
[truncated: 464 more columns]
